# Supplementary material for: MMP-10/Stromelysin-2 Promotes Invasion of Head and Neck Cancer
Source: PLoS One. 2011 Oct 5;6(10):e25438. doi: 10.1371/journal.pone.0025438 (PMC3187776; doi:10.1371/journal.pone.0025438)
Supplement: Data S1 — Data of microarray analysis for comparing the gene expression profiles between empty vector transfected HSC4 cells and Wnt-5b transfected HSC4 cells. (XLS) [file pone.0025438.s001.xls]

## Sheet: Ratio>2(2370)
03.Ratio>2(2370)
05.HSC4 Control vs Wnt5B(no per gene)(P or M)
Genes selected from condition Sample Name HSC4-Wnt5B that have Normalized Data values that are greater than those in condition(s) Sample Name HSC4-Control by a factor of 2 fold. Starting gene list: 02.Raw Data>92(1 of2)(20239).
				HSC4-Control			HSC4-Wnt5B
Ratio(Wnt5B/Control)	Genbank	Common	Description	Normalized	Raw	Flags	Normalized	Raw	Flags	Systematic	Map	Chromosome	EC	Product	Phenotype	Function	Keywords	DBid	GO biological process	GO cellular component	GO molecular function	RefSeq	UniGene
75.99	AW007350	WNT5B	Wingless-type MMTV integration site family, member 5B	0.15861	21	A	12.0523	2580.4	P	223537_s_at	12p13.3	12					EST						Hs.306051
62.13	AW238654	S100A8	S100 calcium binding protein A8 (calgranulin A)	0.0113293	1.5	A	0.703877	150.7	P	214370_at	1q21	1					EST						Hs.416073
56.8	NM_012128	CLCA4	Chloride channel, calcium activated, family member 4	0.01	1.1	A	0.567959	121.6	P	220026_at	1p31-p22	1		calcium activated chloride channel 4				GeneID:22802; HGNC:2018; HPRD:HPRD_16719; GI:6912310	chloride transport	integral to plasma membrane	voltage-gated chloride channel activity	NM_012128	Hs.567422
55.74	AB046400	SERPINB4	Serpin peptidase inhibitor, clade B (ovalbumin), member 4	0.0906345	12	P	5.05231	1081.7	P	211906_s_at	18q21.3	18		serine (or cysteine) proteinase inhibitor, clade B (ovalbumin), member 4				GI:13537194	GO:6955(immune response); GO:30162(regulation of proteolysis)	GO:5737(cytoplasm); GO:5576(extracellular region)	GO:4867(serine-type endopeptidase inhibitor activity)	NM_002974	Hs.123035
47.42	M83248	SPP1	Secreted phosphoprotein 1 (osteopontin, bone sialoprotein I, early T-lymphocyte activation 1)	0.0377644	5	A	1.79075	383.4	P	209875_s_at	4q21-q25	4		secreted phosphoprotein 1			nephropontin, osteopontin	GI:189151	GO:42088(T-helper 1 type immune response); GO:6916(anti-apoptosis); GO:7155(cell adhesion); GO:7267(cell-cell signaling); GO:7160(cell-matrix adhesion); GO:30595(immune cell chemotaxis); GO:50930(induction of positive chemotaxis); GO:30502(negative regulation of bone mineralization); GO:1503(ossification); GO:42102(positive regulation of T cell proliferation); GO:45637(regulation of myeloid cell …	GO:5578(extracellular matrix (sensu Metazoa)); GO:5615(extracellular space)	GO:5125(cytokine activity); GO:8083(growth factor activity); GO:5178(integrin binding); GO:5515(protein binding)	NM_000582	Hs.313
46.05	AI690205	KLF9	Kruppel-like factor 9	0.01	0.8	A	0.460532	98.6	P	203542_s_at	9q13	9					EST						Hs.150557
43.44	AV699382	EIF2AK3	Eukaryotic translation initiation factor 2-alpha kinase 3	0.01	1.2	A	0.434376	93	P	236990_at	2p12	2					EST						Hs.434326
41.93	BF511231	TFPI	Tissue factor pathway inhibitor (lipoprotein-associated coagulation inhibitor)	0.0944109	12.5	A	3.9589	847.6	P	213258_at	2q31-q32.1	2					EST						Hs.516578
38.56	BC005224	SERPINB3	Serpin peptidase inhibitor, clade B (ovalbumin), member 3	0.595921	78.9	P	22.979	4919.8	P	209720_s_at	18q21.3	18		serine (or cysteine) proteinase inhibitor, clade B (ovalbumin), member 3			MGC	GeneID:6317; MIM:600517; GI:13528852			GO:4867(serine-type endopeptidase inhibitor activity)	NM_006919	Hs.227948
35.01	AL045717	ERO1LB	ERO1-like beta (S. cerevisiae)	0.0279456	3.7	A	0.978515	209.5	P	231944_at	1q42.2-q43	1					EST						Hs.558519
34.73	AW173312	ZNF232	Transcribed locus	0.0143505	1.9	A	0.498365	106.7	M	236611_at	17	17					EST						Hs.569775
33.39	BC043357	DLGAP1	Discs, large (Drosophila) homolog-associated protein 1	0.0143505	1.9	A	0.479215	102.6	P	1556769_a_at	18	18											Hs.556463
32.46	AI806865	ZNF655	Zinc finger protein 655	0.0264351	3.5	A	0.85801	183.7	P	230277_at	7q22.1	7					EST						Hs.521064
30.55	N80918	CG018	Hypothetical gene CG018	0.0166163	2.2	A	0.507707	108.7	P	213375_s_at	13q12-q13	13					EST						Hs.161220
30.3	NM_001206	KLF9	Kruppel-like factor 9	0.0151057	2	A	0.45773	98	P	203543_s_at	9q13	9		Kruppel-like factor 9				GeneID:687; HGNC:1123; HPRD:HPRD_04211; MIM:602902; GI:4557375; CCDS:CCDS6633.1	GO:6357(regulation of transcription from RNA polymerase II promoter); GO:6350(transcription)	GO:5634(nucleus)	GO:46872(metal ion binding); GO:3700(transcription factor activity); GO:8270(zinc ion binding)	NM_001206	Hs.150557
29.98	AL031230		---	0.015861	2.1	A	0.475479	101.8	P	203608_at		0
28.97	J03225	TFPI	Tissue factor pathway inhibitor (lipoprotein-associated coagulation inhibitor)	0.0861027	11.4	P	2.49416	534	P	209676_at	2q31-q32.1	2		tissue factor pathway inhibitor (lipoprotein-associated coagulation inhibitor) isoform b			lipoprotein-associated coagulation inhibitor	GI:180546; GDB:G00-127-364	GO:7596(blood coagulation)	GO:5576(extracellular region)	GO:4867(serine-type endopeptidase inhibitor activity)	NM_001032281	Hs.516578
26.89	U19557	SERPINB4	Serpin peptidase inhibitor, clade B (ovalbumin), member 4	0.607251	80.4	P	16.3316	3496.6	P	210413_x_at	18q21.3	18		serine (or cysteine) proteinase inhibitor, clade B (ovalbumin), member 4				GI:1052871	GO:6955(immune response); GO:30162(regulation of proteolysis)	GO:5737(cytoplasm); GO:5576(extracellular region)	GO:4867(serine-type endopeptidase inhibitor activity)	NM_002974	Hs.123035
24.23	AI760166	ALPK1	Alpha-kinase 1	0.0249245	3.3	A	0.603923	129.3	P	227438_at	4q25	4					EST						Hs.99691
23.75	R56118		Hypothetical gene supported by AK096649	0.0203928	2.7	A	0.484353	103.7	P	235147_at	2	2					EST						Hs.528187
23.16	AI676022	PHACS	1-aminocyclopropane-1-carboxylate synthase	0.0234139	3.1	A	0.54227	116.1	P	228264_at	11p11	11					EST						Hs.126706
22.19	AF021834	TFPI	Tissue factor pathway inhibitor (lipoprotein-associated coagulation inhibitor)	0.0641994	8.5	A	1.42457	305	P	210665_at	2q31-q32.1	2		tissue factor pathway inhibitor (lipoprotein-associated coagulation inhibitor) isoform b				GI:4103171	GO:7596(blood coagulation)	GO:5576(extracellular region)	GO:4867(serine-type endopeptidase inhibitor activity)	NM_001032281	Hs.516578
20.6	NM_002937	RNASE4	Ribonuclease, RNase A family, 4	0.0755287	10	A	1.55581	333.1	P	205158_at	14q11.1	14	3.1.27.-	ribonuclease, RNase A family, 4 precursor				GeneID:6038; HGNC:10047; MIM:601030; GI:4506557; CCDS:CCDS9555.1	GO:6379(mRNA cleavage)	GO:8372(cellular component unknown)	GO:4519(endonuclease activity); GO:16787(hydrolase activity); GO:3676(nucleic acid binding); GO:4522(pancreatic ribonuclease activity)	NM_002937	Hs.283749
20.6	NM_001442	FABP4	Fatty acid binding protein 4, adipocyte	0.140483	18.6	A	2.89351	619.5	P	203980_at	8q21	8		fatty acid binding protein 4, adipocyte				GeneID:2167; HGNC:3559; HPRD:HPRD_02698; MIM:600434; GI:4557579; CCDS:CCDS6230.1	GO:6810(transport)	GO:5737(cytoplasm); GO:5625(soluble fraction)	GO:5504(fatty acid binding)	NM_001442	Hs.391561
20.51	AL136139	dJ761I2.1	---	0.0936556	12.4	P	1.92106	411.3	P	202149_at	6	6		dJ761I2.1 (enhancer of filamentation (HEF1))			HTG; CpG island	GI:8573776; TrEMBL:Q9NQM3
20.41	AF319520	ARG99	ARG99 protein	0.0324773	4.3	A	0.662774	141.9	P	224397_s_at	12p11.22	12		ARG99 protein				GI:13604167	GO:6396(RNA processing)	GO:5622(intracellular)	GO:5488(binding); GO:16757(transferase activity, transferring glycosyl groups)	NM_175861	Hs.401954
20.04	NM_024626	B7-H4	V-set domain containing T cell activation inhibitor 1	0.0619335	8.2	A	1.24101	265.7	P	219768_at	1p13.1	1		V-set domain containing T cell activation inhibitor 1				GeneID:79679; HGNC:28873; HPRD:HPRD_06429; MIM:608162; GI:13375850; CCDS:CCDS894.1			GO:4872(receptor activity)	NM_024626	Hs.546434
19.7	NM_005460	SNCAIP	Synuclein, alpha interacting protein (synphilin)	0.0377644	5	A	0.744045	159.3	P	219511_s_at	5q23.1-q23.3	5		synuclein alpha interacting protein	Parkinson disease			GeneID:9627; HGNC:11139; HPRD:HPRD_04804; MIM:603779; GI:76563940; CCDS:CCDS4131.1	GO:42417(dopamine metabolism); GO:46928(regulation of neurotransmitter secretion)	GO:43025(cell soma); GO:5737(cytoplasm); GO:42734(presynaptic membrane)	GO:5515(protein binding)	NM_005460	Hs.426463
19.31	AW300500		Full length insert cDNA clone ZD81C11	0.0309668	4.1	A	0.597851	128	P	228907_at	16	16					EST						Hs.513529
18.76	NM_005764	MAP17	PDZK1 interacting protein 1	0.0468278	6.2	A	0.878561	188.1	P	219630_at	1p33	1		PDZK1 interacting protein 1				GeneID:10158; HGNC:16887; HPRD:HPRD_06211; MIM:607178; GI:5031657; CCDS:CCDS546.1		GO:5576(extracellular region); GO:16021(integral to membrane)		NM_005764	Hs.431099
17.6	U19556	SERPINB3	Serpin peptidase inhibitor, clade B (ovalbumin), member 3	1.96828	260.6	P	34.6427	7417	P	209719_x_at	18q21.3	18		serine (or cysteine) proteinase inhibitor, clade B (ovalbumin), member 3				GI:1276436			GO:4867(serine-type endopeptidase inhibitor activity)	NM_006919	Hs.227948
17.47	U57059	TNFSF10	Tumor necrosis factor (ligand) superfamily, member 10	1.9864	263	P	34.7067	7430.7	P	202687_s_at	3q26	3		tumor necrosis factor (ligand) superfamily, member 10				GI:1336208	GO:6915(apoptosis); GO:7267(cell-cell signaling); GO:6955(immune response); GO:6917(induction of apoptosis); GO:43123(positive regulation of I-kappaB kinase/NF-kappaB cascade); GO:7165(signal transduction)	GO:5615(extracellular space); GO:5887(integral to plasma membrane); GO:16020(membrane); GO:5625(soluble fraction)	GO:46872(metal ion binding); GO:5164(tumor necrosis factor receptor binding); GO:8270(zinc ion binding)	NM_003810	Hs.478275
17.1	NM_000399	EGR2	Early growth response 2 (Krox-20 homolog, Drosophila)	0.0256798	3.4	A	0.439047	94	P	205249_at	10q21.1	10		early growth response 2 protein	Charcot-Marie-Tooth disease, type 1D; Dejerine-Sottas neuropathy; Neuropathy, congenital hypomyelinating, 1			GeneID:1959; HGNC:3239; HPRD:HPRD_00551; MIM:129010; GI:9845524; CCDS:CCDS7267.1	GO:7420(brain development); GO:7638(mechanosensory behavior); GO:7422(peripheral nervous system development); GO:6355(regulation of transcription, DNA-dependent); GO:6350(transcription)	GO:5634(nucleus)	GO:46872(metal ion binding); GO:5515(protein binding); GO:3700(transcription factor activity); GO:8270(zinc ion binding)	NM_000399	Hs.1395
16.69	AB032953	ODZ2	Odz, odd Oz/ten-m homolog 2 (Drosophila)	0.0400302	5.3	A	0.667912	143	P	231867_at	5q34	5		KIAA1127 protein				GI:27529858			GO:5509(calcium ion binding)	XM_047995	Hs.155915
15.31	BF509371	GBP2	Guanylate binding protein 2, interferon-inducible	0.0543807	7.2	A	0.832321	178.2	P	242907_at	1p22.2	1					EST						Hs.386567
14.51	NM_000055	BCHE	Butyrylcholinesterase	0.203928	27	P	2.95937	633.6	P	205433_at	3q26.1-q26.2	3	3.1.1.8	butyrylcholinesterase precursor	Apnea, postanesthetic			GeneID:590; HGNC:983; HPRD:HPRD_01519; MIM:177400; GI:4557351; CCDS:CCDS3198.1	GO:50783(cocaine metabolism)	GO:5576(extracellular region)	GO:1540(beta-amyloid binding); GO:4104(cholinesterase activity); GO:19899(enzyme binding); GO:16787(hydrolase activity); GO:4759(serine esterase activity)	NM_000055	Hs.420483
14.5	AW167298		Hypothetical gene supported by AK096951; BC066547	0.0370091	4.9	A	0.536665	114.9	P	228116_at	22	22					EST						Hs.534881
14.45	AF021834	TFPI	Tissue factor pathway inhibitor (lipoprotein-associated coagulation inhibitor)	0.191843	25.4	A	2.7716	593.4	P	210664_s_at	2q31-q32.1	2		tissue factor pathway inhibitor (lipoprotein-associated coagulation inhibitor) isoform b				GI:4103171	GO:7596(blood coagulation)	GO:5576(extracellular region)	GO:4867(serine-type endopeptidase inhibitor activity)	NM_001032281	Hs.516578
14.44	BE778113	SBF2	SET binding factor 2	0.0302115	4	A	0.436245	93.4	P	242935_at	11p15.4	11					EST						Hs.438794
14.41	AF144103	CXCL14	Chemokine (C-X-C motif) ligand 14	0.0347432	4.6	A	0.500701	107.2	P	222484_s_at	5q31	5		small inducible cytokine B14 precursor				GI:5059166	GO:7267(cell-cell signaling); GO:6935(chemotaxis); GO:6954(inflammatory response); GO:7165(signal transduction)	GO:5615(extracellular space)	GO:8009(chemokine activity)	NM_004887	Hs.483444
14.41	AJ276230	PLD1	Phospholipase D1, phophatidylcholine-specific	0.0528701	7	A	0.761794	163.1	P	215724_at	3q26	3		phospholipase D1, phophatidylcholine-specific			alternative splicing; phospholipase D1; PLD1 gene	GI:7161183; GOA:Q13393; UniProtKB/Swiss-Prot:Q13393	GO:7265(Ras protein signal transduction); GO:6935(chemotaxis); GO:16042(lipid catabolism); GO:8152(metabolism); GO:6644(phospholipid metabolism)	GO:5795(Golgi stack); GO:5783(endoplasmic reticulum); GO:5768(endosome); GO:16020(membrane)	GO:16787(hydrolase activity); GO:4630(phospholipase D activity)	NM_002662	Hs.478230
14.38	AI185160	PDCD4	qe30g10.s1 Soares_fetal_lung_NbHL19W Homo sapiens cDNA clone IMAGE:1740546 3' similar to contains Alu repetitive element;contains element MER28 repetitive element ;, mRNA sequence.	0.185801	24.6	P	2.67258	572.2	P	212594_at	10q24	10					EST						Hs.257697
14.1	NM_014579	SLC39A2	Solute carrier family 39 (zinc transporter), member 2	0.166918	22.1	A	2.35311	503.8	P	220413_at	14q11.2	14		solute carrier family 39 (zinc transporter), member 2				GeneID:29986; HGNC:17127; HPRD:HPRD_15385; GI:7657699; CCDS:CCDS9563.1	GO:30001(metal ion transport); GO:6810(transport); GO:6829(zinc ion transport)	GO:5887(integral to plasma membrane); GO:5886(plasma membrane)	GO:46873(metal ion transporter activity); GO:8270(zinc ion binding); GO:5385(zinc ion transporter activity)	NM_014579	Hs.175783
14.06	AA149745	TRIM2	Tripartite motif-containing 2	0.0309668	4.1	A	0.435311	93.2	P	202341_s_at	4q31.3	4					EST						Hs.435711
13.42	BE972723	LOC201895	Hypothetical protein LOC201895	0.0566465	7.5	A	0.760392	162.8	P	224990_at	4	4					EST						Hs.205952
13.4	BE500977	SULF1	Sulfatase 1	0.463746	61.4	P	6.21345	1330.3	P	212354_at	8q13.2-q13.3	8					EST						Hs.409602
12.99	NM_000962	PTGS1	Prostaglandin-endoperoxide synthase 1 (prostaglandin G/H synthase and cyclooxygenase)	0.055136	7.3	A	0.716488	153.4	P	205127_at	9q32-q33.3	9	1.14.99.1	prostaglandin-endoperoxide synthase 1 isoform 1 precursor				GeneID:5742; HGNC:9604; HPRD:HPRD_07518; MIM:176805; GI:18104967; CCDS:CCDS6842.1	GO:8217(blood pressure regulation); GO:6633(fatty acid biosynthesis); GO:30216(keratinocyte differentiation); GO:6629(lipid metabolism); GO:7582(physiological process); GO:1516(prostaglandin biosynthesis)	GO:5737(cytoplasm); GO:16020(membrane); GO:5792(microsome); GO:5634(nucleus)	GO:5506(iron ion binding); GO:46872(metal ion binding); GO:16491(oxidoreductase activity); GO:16702(oxidoreductase activity, acting on single donors with incorporation of molecular oxygen, incorporation of two atoms of oxygen); GO:4601(peroxidase activity); GO:4666(prostaglandin-endoperoxide synthase activity)	NM_000962	Hs.201978
12.9	AB030655	EFEMP2	EGF-containing fibulin-like extracellular matrix protein 2	0.0370091	4.9	A	0.477347	102.2	P	209356_x_at	11q13	11		EGF-containing fibulin-like extracellular matrix protein 2			MBP1; mutant p53 binding protein 1 (MBP1)	GI:7328921	GO:7596(blood coagulation); GO:7156(homophilic cell adhesion)	GO:5604(basement membrane); GO:16020(membrane)	GO:5509(calcium ion binding); GO:5201(extracellular matrix structural constituent); GO:4888(transmembrane receptor activity)	NM_016938	Hs.381870
12.65	AW474434	TNFSF10	Tumor necrosis factor (ligand) superfamily, member 10	2.11103	279.5	P	26.6992	5716.3	P	214329_x_at	3q26	3					EST						Hs.478275
12.63	NM_014786	ARHGEF17	Rho guanine nucleotide exchange factor (GEF) 17	0.0362538	4.8	A	0.45773	98	P	203756_at	11q13.4	11		Rho guanine nucleotide exchange factor (GEF) 17				GeneID:9828; HGNC:21726; HPRD:HPRD_10658; GI:21361458; CCDS:CCDS8221.1	GO:30036(actin cytoskeleton organization and biogenesis)		GO:5085(guanyl-nucleotide exchange factor activity)	NM_014786	Hs.533719
12.55	NM_003810	TNFSF10	Tumor necrosis factor (ligand) superfamily, member 10	4.06798	538.6	P	51.0575	10931.4	P	202688_at	3q26	3		tumor necrosis factor (ligand) superfamily, member 10				GeneID:8743; HGNC:11925; HPRD:HPRD_04670; MIM:603598; GI:4507593; CCDS:CCDS3219.1	GO:6915(apoptosis); GO:7267(cell-cell signaling); GO:6955(immune response); GO:6917(induction of apoptosis); GO:43123(positive regulation of I-kappaB kinase/NF-kappaB cascade); GO:7165(signal transduction)	GO:5615(extracellular space); GO:5887(integral to plasma membrane); GO:16020(membrane); GO:5625(soluble fraction)	GO:46872(metal ion binding); GO:5164(tumor necrosis factor receptor binding); GO:8270(zinc ion binding)	NM_003810	Hs.478275
12.52	AI913749	PLEKHH2	Pleckstrin homology domain containing, family H (with MyTH4 domain) member 2	0.06571	8.7	A	0.822513	176.1	P	227148_at	2p21	2					EST						Hs.164162
12.16	NM_002730	PRKACA	Protein kinase, cAMP-dependent, catalytic, alpha	0.0596677	7.9	A	0.725362	155.3	P	202801_at	19p13.1	19	2.7.1.37	cAMP-dependent protein kinase catalytic subunit alpha isoform 1				GeneID:5566; HGNC:9380; HPRD:HPRD_03382; MIM:601639; GI:4506055; CCDS:CCDS12304.1	GO:6468(protein amino acid phosphorylation)	GO:5952(cAMP-dependent protein kinase complex); GO:5634(nucleus)	GO:5524(ATP binding); GO:4691(cAMP-dependent protein kinase activity); GO:166(nucleotide binding); GO:5515(protein binding); GO:4674(protein serine/threonine kinase activity); GO:16740(transferase activity)	NM_002730	Hs.194350
12.12	AI479175	SULF1	Sulfatase 1	0.419184	55.5	P	5.07987	1087.6	P	212353_at	8q13.2-q13.3	8					EST						Hs.409602
12.07	NM_020361	CPA6	Carboxypeptidase A6	0.0853474	11.3	A	1.02989	220.5	P	1552511_a_at	8q13.2	8		carboxypeptidase B precursor				GeneID:57094; HGNC:17245; HPRD:HPRD_09891; MIM:609562; GI:24111255; CCDS:CCDS6200.1	GO:6508(proteolysis)		GO:4182(carboxypeptidase A activity); GO:4180(carboxypeptidase activity); GO:46872(metal ion binding); GO:8237(metallopeptidase activity); GO:8270(zinc ion binding)	NM_020361	Hs.133085
11.48	NM_012338	TM4SF12	Tetraspanin 12	0.0596677	7.9	A	0.684727	146.6	P	219274_at	7q31.31	7		transmembrane 4 superfamily member 12				GeneID:23554; HGNC:21641; HPRD:HPRD_15509; GI:6912528; CCDS:CCDS5777.1		GO:16021(integral to membrane); GO:5624(membrane fraction)		NM_012338	Hs.16529
10.85	BE878495	CPM	Carboxypeptidase M	0.0793052	10.5	A	0.860346	184.2	P	235019_at	12q14.3	12					EST						Hs.567251
10.85	BE274992	IBRDC2	IBR domain containing 2	0.0506042	6.7	A	0.548809	117.5	P	239704_at	6p22.3	6					EST						Hs.148741
10.65	NM_004120	GBP2	Guanylate binding protein 2, interferon-inducible	0.151813	20.1	P	1.617	346.2	P	202748_at	1p22.2	1		guanylate binding protein 2, interferon-inducible				GeneID:2634; HGNC:4183; HPRD:HPRD_02682; MIM:600412; GI:38327558; CCDS:CCDS719.1	GO:6955(immune response)		GO:5525(GTP binding); GO:3924(GTPase activity); GO:166(nucleotide binding)	NM_004120	Hs.386567
10.58	AI810767	PRSS12	Protease, serine, 12 (neurotrypsin, motopsin)	0.0460725	6.1	A	0.487623	104.4	P	213802_at	4	4					EST						Hs.445857
10.57	AI761728	RNASE4	Ribonuclease, RNase A family, 4	0.182024	24.1	A	1.9234	411.8	P	213397_x_at	14q11.1	14					EST						Hs.283749
10.5	AW043713	SULF1	Sulfatase 1	0.518882	68.7	P	5.45072	1167	P	212344_at	8q13.2-q13.3	8					EST						Hs.409602
10.48	NM_000860	HPGD	Hydroxyprostaglandin dehydrogenase 15-(NAD)	0.0596677	7.9	A	0.625409	133.9	P	203914_x_at	4q34-q35	4	1.1.1.141	hydroxyprostaglandin dehydrogenase 15-(NAD)				GeneID:3248; HGNC:5154; HPRD:HPRD_03406; MIM:601688; GI:31542939; CCDS:CCDS3821.1	GO:4(biological process unknown); GO:6631(fatty acid metabolism); GO:6629(lipid metabolism); GO:8152(metabolism); GO:6693(prostaglandin metabolism)	GO:8372(cellular component unknown)	GO:16404(15-hydroxyprostaglandin dehydrogenase (NAD+) activity); GO:5489(electron transporter activity); GO:16491(oxidoreductase activity); GO:4667(prostaglandin-D synthase activity)	NM_000860	Hs.77348
10.19	NM_006183	NTS	Neurotensin	0.280211	37.1	P	2.85427	611.1	P	206291_at	12q21	12		neurotensin/neuromedin N preproprotein				GeneID:4922; HGNC:8038; HPRD:HPRD_08878; MIM:162650; GI:5453816; CCDS:CCDS9029.1	GO:50880(regulation of blood vessel size); GO:7165(signal transduction)	GO:5576(extracellular region); GO:5625(soluble fraction)	GO:5184(neuropeptide hormone activity)	NM_006183	Hs.80962
10.13	N92498	PDCD4	Programmed cell death 4 (neoplastic transformation inhibitor)	0.879909	116.5	P	8.91546	1908.8	P	212593_s_at	10q24	10					EST						Hs.232543
10.06	NM_000393	COL5A2	Collagen, type V, alpha 2	0.539275	71.4	P	5.4227	1161	P	221730_at	2q14-q32	2		alpha 2 type V collagen preproprotein	Ehlers-Danlos syndrome, type I			GeneID:1290; HGNC:2210; HPRD:HPRD_00366; MIM:120190; GI:4502959	GO:6817(phosphate transport)	GO:5581(collagen); GO:5588(collagen type V); GO:5737(cytoplasm)	GO:5201(extracellular matrix structural constituent)	NM_000393	Hs.445827
9.911	AL575735	COL5A2	Collagen, type V, alpha 2	1.36707	181	P	13.5488	2900.8	P	221729_at	2q14-q32	2					EST						Hs.445827
9.858	CA447397	CLECSF2	C-type lectin domain family 2, member B	0.0506042	6.7	A	0.498832	106.8	P	1556209_at	12p13-p12	12		C-type lectin, superfamily member 2			EST		GO:19735(antimicrobial humoral response (sensu Vertebrata))	GO:5887(integral to plasma membrane)	GO:5529(sugar binding)	NM_005127	Hs.85201
9.83	NM_014456	PDCD4	Programmed cell death 4 (neoplastic transformation inhibitor)	0.253776	33.6	P	2.49463	534.1	P	202730_s_at	10q24	10		programmed cell death 4 isoform 1				RP11-348N5.4	GO:6915(apoptosis)			NM_014456	Hs.232543
9.589	AI355441	TncRNA	Trophoblast-derived noncoding RNA	2.59366	343.4	P	24.8697	5324.6	P	225239_at	11	11					EST						Hs.433995
9.482	NM_020299	AKR1B10	Aldo-keto reductase family 1, member B10 (aldose reductase)	0.314955	41.7	A	2.98645	639.4	P	206561_s_at	7q33	7		aldo-keto reductase family 1, member B10				GeneID:57016; HGNC:382; HPRD:HPRD_05271; MIM:604707; GI:20127592; CCDS:CCDS5832.1	GO:6081(aldehyde metabolism); GO:7586(digestion); GO:8202(steroid metabolism)	GO:8372(cellular component unknown)	GO:4033(aldo-keto reductase activity); GO:5489(electron transporter activity); GO:16491(oxidoreductase activity)	NM_020299	Hs.116724
9.418	NM_000783	CYP26A1	Cytochrome P450, family 26, subfamily A, polypeptide 1	0.496979	65.8	P	4.68052	1002.1	P	206424_at	10q23-q24	10	1.14.-.-	cytochrome P450, family 26, subfamily A, polypeptide 1 isoform 1				GeneID:1592; HGNC:2603; HPRD:HPRD_03759; MIM:602239; GI:16933530; CCDS:CCDS7426.1	GO:6118(electron transport); GO:8152(metabolism)	GO:5783(endoplasmic reticulum); GO:16020(membrane); GO:5792(microsome)	GO:5489(electron transporter activity); GO:20037(heme binding); GO:5506(iron ion binding); GO:46872(metal ion binding); GO:4497(monooxygenase activity); GO:19825(oxygen binding); GO:8401(retinoic acid 4-hydroxylase activity)	NM_000783	Hs.150595
9.399	L22431	VLDLR	Very low density lipoprotein receptor	0.0876133	11.6	A	0.823447	176.3	P	209822_s_at	9p24	9		very low density lipoprotein receptor isoform b	Cerebellar hypoplasia, VLDLR-associated		very low density lipoprotein receptor	GI:437387	GO:8203(cholesterol metabolism); GO:6897(endocytosis); GO:6629(lipid metabolism); GO:6869(lipid transport); GO:7613(memory); GO:7399(nervous system development); GO:7165(signal transduction); GO:8202(steroid metabolism)	GO:5905(coated pit); GO:16021(integral to membrane); GO:16020(membrane); GO:5624(membrane fraction)	GO:5509(calcium ion binding); GO:5319(lipid transporter activity); GO:5041(low-density lipoprotein receptor activity); GO:4872(receptor activity)	NM_001018056	Hs.370422
9.353	BG434174	ALF	TFIIA-alpha/beta-like factor	0.206193	27.3	P	1.92854	412.9	P	213413_at	2p16.3	2					EST						Hs.44385
9.353	L16895	MGC105112	lysyl oxidase	0.348187	46.1	P	3.25642	697.2	P	215446_s_at	5q23.2	5	1.4.3.13	lysyl oxidase preproprotein	Cutis laxa, recessive, type I		lysyl oxidase	GI:292924	GO:6464(protein modification); GO:7169(transmembrane receptor protein tyrosine kinase signaling pathway)	GO:5578(extracellular matrix (sensu Metazoa))	GO:5507(copper ion binding); GO:46872(metal ion binding); GO:16491(oxidoreductase activity); GO:4720(protein-lysine 6-oxidase activity)	NM_002317
9.32	R97781		Transcribed locus, moderately similar to XP_524454.1 PREDICTED: hypothetical protein XP_524454 [Pan troglodytes]	0.0853474	11.3	M	0.795423	170.3	P	241470_x_at	12	12					EST						Hs.247150
9.286	AU155361	TncRNA	Trophoblast-derived noncoding RNA	1.40257	185.7	P	13.0243	2788.5	P	227062_at	19	19					EST						Hs.523789
9.025	BE297946	ARG99	ARG99 protein	0.0483384	6.4	A	0.436245	93.4	P	244506_at	12p11.22	12					EST						Hs.401954
9.004	NM_004154	P2RY6	Pyrimidinergic receptor P2Y, G-protein coupled, 6	0.348187	46.1	A	3.13498	671.2	P	208373_s_at	11q13.5	11		pyrimidinergic receptor P2Y6				GeneID:5031; HGNC:8543; HPRD:HPRD_03906; MIM:602451; GI:4758864; CCDS:CCDS8220.1	GO:7200(G-protein signaling, coupled to IP3 second messenger (phospholipase C activating)); GO:7165(signal transduction)	GO:5887(integral to plasma membrane)	GO:45028(purinergic nucleotide receptor activity, G-protein coupled); GO:4872(receptor activity); GO:1584(rhodopsin-like receptor activity)	NM_004154	Hs.16362
8.949	NM_002963	S100A7	S100 calcium binding protein A7 (psoriasin 1)	0.567976	75.2	A	5.08267	1088.2	P	205916_at	1q21	1		S100 calcium-binding protein A7				GeneID:6278; HGNC:10497; HPRD:HPRD_02645; MIM:600353; GI:4506769; CCDS:CCDS1039.1	GO:8544(epidermis development)		GO:5509(calcium ion binding); GO:8270(zinc ion binding)	NM_002963	Hs.112408
8.805	BC037317	KIAA1107	KIAA1107	0.092145	12.2	P	0.811303	173.7	P	1558293_at	1p22.1	1		KIAA1107 protein				GeneID:23285; GI:34191353				XM_034086	Hs.21554
8.763	NM_001873	CPE	Carboxypeptidase E	0.477341	63.2	P	4.18309	895.6	P	201117_s_at	4q32.3	4	3.4.17.10	carboxypeptidase E precursor				GeneID:1363; HGNC:2303; HPRD:HPRD_00272; MIM:114855; GI:4503009; CCDS:CCDS3810.1	GO:8152(metabolism); GO:7218(neuropeptide signaling pathway); GO:6464(protein modification); GO:6508(proteolysis)	GO:5886(plasma membrane)	GO:4182(carboxypeptidase A activity); GO:4183(carboxypeptidase E activity); GO:4180(carboxypeptidase activity); GO:46872(metal ion binding); GO:8237(metallopeptidase activity); GO:8270(zinc ion binding)	NM_001873	Hs.75360
8.642	AV700415	LOC54103	Hypothetical protein LOC54103	0.150302	19.9	M	1.29893	278.1	P	213142_x_at	7	7					EST						Hs.186649
8.526	AA083478	TRIM22	Tripartite motif-containing 22	0.533233	70.6	P	4.54647	973.4	P	213293_s_at	11p15	11					EST						Hs.501778
8.361	AF279899	PNRC1	Proline-rich nuclear receptor coactivator 1	0.283233	37.5	P	2.36805	507	P	209034_at	6q15	6		proline-rich nuclear receptor coactivator 1				GI:12751124	GO:6355(regulation of transcription, DNA-dependent); GO:6350(transcription)	GO:5634(nucleus)	GO:5515(protein binding)	NM_006813	Hs.75969
8.352	NM_000313	PROS1	Protein S (alpha)	0.255287	33.8	P	2.13218	456.5	P	207808_s_at	3q11.2	3		protein S (alpha)	Protein S deficiency			GeneID:5627; HGNC:9456; HPRD:HPRD_01473; MIM:176880; GI:4506117; CCDS:CCDS2923.1	GO:7596(blood coagulation)	GO:5615(extracellular space)	GO:5509(calcium ion binding); GO:4866(endopeptidase inhibitor activity)	NM_000313	Hs.64016
8.345	NM_030820	COL21A1	Collagen, type XXI, alpha 1	0.129909	17.2	A	1.08407	232.1	P	208096_s_at	6p12.3-p11.2	6		alpha 1 type XXI collagen precursor				GeneID:81578; HGNC:17025; HPRD:HPRD_09884; GI:18780273	GO:7155(cell adhesion); GO:6817(phosphate transport)	GO:5737(cytoplasm)	GO:5198(structural molecule activity)	NM_030820	Hs.47629
8.29	NM_013314	BLNK	B-cell linker	0.128399	17	P	1.06446	227.9	P	207655_s_at	10q23.2-q23.33	10		B-cell linker	Hypoglobulinemia and absent B cells			GeneID:29760; HGNC:14211; HPRD:HPRD_05153; MIM:604515; GI:7019535; CCDS:CCDS7446.1	GO:30183(B cell differentiation); GO:7516(hemocyte development); GO:6959(humoral immune response); GO:6954(inflammatory response); GO:7242(intracellular signaling cascade)	GO:5737(cytoplasm); GO:5622(intracellular)	GO:5070(SH3/SH2 adaptor activity); GO:5068(transmembrane receptor protein tyrosine kinase adaptor protein activity)	NM_013314	Hs.444049
8.233	AI275162	DLGAP1	CDNA FLJ35776 fis, clone TESTI2005326	0.0649547	8.6	A	0.534797	114.5	P	238432_at	18	18					EST						Hs.19872
8.142	NM_014456	PDCD4	Programmed cell death 4 (neoplastic transformation inhibitor)	0.625378	82.8	P	5.09155	1090.1	P	202731_at	10q24	10		programmed cell death 4 isoform 1				RP11-348N5.4	GO:6915(apoptosis)			NM_014456	Hs.232543
8.136	NM_020448	DJ462O23.2	NIPA-like domain containing 3	0.0626888	8.3	A	0.510042	109.2	P	214579_at	1p36.12-p35.1	1		NIPA-like domain containing 3				GeneID:57185; HGNC:25233; HPRD:HPRD_13149; GI:10092687				NM_020448	Hs.523442
8.106	AK026747	LOC54103	Hypothetical protein LOC54103	0.132931	17.6	P	1.07753	230.7	P	222150_s_at	7q11.23	7		hypothetical protein LOC54103			oligo capping; fis (full insert sequence)					NM_017439	Hs.186649
7.986	NM_000689	ALDH1A1	Aldehyde dehydrogenase 1 family, member A1	0.0793052	10.5	A	0.633349	135.6	P	212224_at	9q21.13	9	1.2.1.36	aldehyde dehydrogenase 1A1				GeneID:216; HGNC:402; HPRD:HPRD_00001; MIM:100640; GI:21361176; CCDS:CCDS6644.1	GO:6081(aldehyde metabolism); GO:8152(metabolism)	GO:5829(cytosol)	GO:4029(aldehyde dehydrogenase (NAD) activity); GO:5497(androgen binding); GO:5489(electron transporter activity); GO:16491(oxidoreductase activity); GO:1758(retinal dehydrogenase activity)	NM_000689	Hs.76392
7.874	NM_002426	MMP12	Matrix metallopeptidase 12 (macrophage elastase)	0.404834	53.6	P	3.18776	682.5	P	204580_at	11q22.3	11	3.4.24.65	matrix metalloproteinase 12 preproprotein				GeneID:4321; HGNC:7158; HPRD:HPRD_03027; MIM:601046; GI:73858572	GO:6928(cell motility); GO:270(peptidoglycan metabolism); GO:6508(proteolysis)	GO:5578(extracellular matrix (sensu Metazoa))	GO:5509(calcium ion binding); GO:4234(macrophage elastase activity); GO:8270(zinc ion binding)	NM_002426	Hs.1695
7.871	X02761	FN1	Fibronectin 1	0.160876	21.3	M	1.26623	271.1	P	212464_s_at	2q34	2		fibronectin 1 isoform 3 preproprotein			alternate splicing; fibronectin	GI:31397; GOA:P02751; UniProtKB/Swiss-Prot:P02751	GO:6953(acute-phase response); GO:7155(cell adhesion); GO:16477(cell migration); GO:8152(metabolism); GO:9611(response to wounding); GO:7169(transmembrane receptor protein tyrosine kinase signaling pathway)	GO:5578(extracellular matrix (sensu Metazoa)); GO:5576(extracellular region); GO:5615(extracellular space)	GO:5518(collagen binding); GO:5201(extracellular matrix structural constituent); GO:8201(heparin binding); GO:16491(oxidoreductase activity)	NM_002026	Hs.203717
7.775	AL050166	CYLD	Cylindromatosis (turban tumor syndrome)	0.0566465	7.5	A	0.440448	94.3	P	39582_at	16q12-q13	16											Hs.432993
7.765	NM_002427	MMP13	Matrix metallopeptidase 13 (collagenase 3)	1.01964	135	P	7.91779	1695.2	P	205959_at	11q22.3	11	3.4.24.-	matrix metalloproteinase 13 preproprotein	Spondyloepimetaphyseal dysplasia, Missouri type			GeneID:4322; HGNC:7159; HPRD:HPRD_02522; MIM:600108; GI:4505209; CCDS:CCDS8324.1	GO:30574(collagen catabolism); GO:270(peptidoglycan metabolism); GO:6508(proteolysis)	GO:5578(extracellular matrix (sensu Metazoa)); GO:5615(extracellular space)	GO:5509(calcium ion binding); GO:8133(collagenase activity); GO:4222(metalloendopeptidase activity); GO:8270(zinc ion binding)	NM_002427	Hs.2936
7.722	BC005009	YPEL3	Yippee-like 3 (Drosophila)	0.0589124	7.8	A	0.454928	97.4	P	223179_at	16p11.2	16		yippee-like 3			MGC	GeneID:83719; GI:31417419				NM_031477	Hs.513491
7.689	AL556703	CP	Ceruloplasmin (ferroxidase)	0.289275	38.3	P	2.22419	476.2	P	1558034_s_at	3q23-q25	3					EST						Hs.558314
7.587	AW134535	CCNG2	Cyclin G2	0.335347	44.4	P	2.54414	544.7	P	202769_at	4q21.1	4					EST						Hs.13291
7.581	BF109231	ARG99	ARG99 protein	0.116314	15.4	A	0.881831	188.8	P	226322_at	12p11.22	12					EST						Hs.401954
7.532	NM_000585	IL15	Interleukin 15	0.0883686	11.7	A	0.665577	142.5	P	205992_s_at	4q31	4		interleukin 15 isoform 1 precursor				GeneID:3600; HGNC:5977; HPRD:HPRD_02776; MIM:600554; GI:10835153; CCDS:CCDS3755.1	GO:7267(cell-cell signaling); GO:6955(immune response); GO:8284(positive regulation of cell proliferation); GO:7165(signal transduction)	GO:5794(Golgi apparatus); GO:5768(endosome); GO:5615(extracellular space); GO:5887(integral to plasma membrane); GO:5624(membrane fraction)	GO:5126(hematopoietin/interferon-class (D200-domain) cytokine receptor binding); GO:4871(signal transducer activity)	NM_000585	Hs.168132
7.476	NM_014033	DKFZP586A0522	DKFZP586A0522 protein	0.632931	83.8	P	4.7319	1013.1	P	207761_s_at	12q13.12	12		hypothetical protein LOC25840				GeneID:25840; HPRD:HPRD_13179; GI:40254864; CCDS:CCDS8804.1		GO:5634(nucleus)	GO:8757(S-adenosylmethionine-dependent methyltransferase activity); GO:16740(transferase activity)	NM_014033	Hs.288771
7.396	AU155091		CDNA clone IMAGE:4814008	0.076284	10.1	A	0.564222	120.8	P	231979_at	15	15					EST						Hs.560351
7.359	AU148154	USP3	Ubiquitin specific peptidase 3	0.10574	14	P	0.778141	166.6	P	215392_at	15	15					EST						Hs.458499
7.349	NM_018441	PECR	Peroxisomal trans-2-enoyl-CoA reductase	0.0589124	7.8	A	0.432975	92.7	P	221142_s_at	2q35	2		peroxisomal trans-2-enoyl-CoA reductase				GeneID:55825; HGNC:18281; HPRD:HPRD_09320; MIM:605843; GI:19923817	GO:6633(fatty acid biosynthesis); GO:8152(metabolism)	GO:5777(peroxisome)	GO:16491(oxidoreductase activity); GO:19166(trans-2-enoyl-CoA reductase (NADPH) activity)	NM_018441	Hs.281680
7.324	AW341649	TP53INP1	Tumor protein p53 inducible nuclear protein 1	0.0626888	8.3	A	0.459131	98.3	P	225912_at	8q22	8					EST						Hs.492261
7.304	BF939996		Full-length cDNA clone CS0CAP004YO17 of Thymus of Homo sapiens (human)	0.0838369	11.1	A	0.612331	131.1	P	231098_at	8	8					EST						Hs.10263
7.302	AI654224	FLJ38508	Aldehyde dehydrogenase 1 family, member L2	0.361027	47.8	P	2.63615	564.4	P	231202_at	12q23.3	12					EST						Hs.42572
7.297	AB026730	B3GALT4	UDP-Gal:betaGlcNAc beta 1,3-galactosyltransferase, polypeptide 4	0.0641994	8.5	A	0.468473	100.3	P	210205_at	6p21.3	6	2.4.1.62	UDP-Gal:betaGlcNAc beta 1,3-galactosyltransferase 4			B3GALT4; beta-1,3-galactosyltransferase-4	DAQB-314F24.4	GO:6486(protein amino acid glycosylation)	GO:5795(Golgi stack); GO:16021(integral to membrane); GO:16020(membrane)	GO:8499(UDP-galactose:beta-N-acetylglucosamine beta-1,3-galactosyltransferase activity); GO:8378(galactosyltransferase activity); GO:47915(ganglioside galactosyltransferase activity); GO:16757(transferase activity, transferring glycosyl groups)	NM_003782	Hs.534375
7.289	AL049977	CLDN8	Claudin 8	0.177492	23.5	P	1.29379	277	P	214598_at	21q22.11	21		claudin 8					GO:16338(calcium-independent cell-cell adhesion)	GO:16021(integral to membrane); GO:16020(membrane); GO:5923(tight junction)	GO:42802(protein self binding); GO:5198(structural molecule activity)	NM_199328	Hs.162209
7.248	N48315	LOC150383	Peroxisome proliferative activated receptor, alpha	0.097432	12.9	A	0.706212	151.2	P	223437_at	22q13.31	22					EST						Hs.103110
7.238	NM_001145	RNASE4	Ribonuclease, RNase A family, 4	0.117825	15.6	A	0.852873	182.6	P	205141_at	14q11.1	14	3.1.27.-	angiogenin, ribonuclease, RNase A family, 5 precursor				GeneID:283; HGNC:483; HPRD:HPRD_00105; MIM:105850; GI:4557313; CCDS:CCDS9554.1	GO:6401(RNA catabolism); GO:1525(angiogenesis); GO:30154(cell differentiation); GO:17148(negative regulation of protein biosynthesis)		GO:4519(endonuclease activity); GO:16787(hydrolase activity); GO:3676(nucleic acid binding); GO:4522(pancreatic ribonuclease activity); GO:5515(protein binding)	NM_001145	Hs.283749
7.224	NM_002993	CXCL6	Chemokine (C-X-C motif) ligand 6 (granulocyte chemotactic protein 2)	0.713746	94.5	P	5.156	1103.9	P	206336_at	4q21	4		chemokine (C-X-C motif) ligand 6 (granulocyte chemotactic protein 2)				GeneID:6372; HGNC:10643; HPRD:HPRD_00735; MIM:138965; GI:4506851; CCDS:CCDS3560.1	GO:6278(RNA-dependent DNA replication); GO:7267(cell-cell signaling); GO:6935(chemotaxis); GO:6954(inflammatory response); GO:7600(sensory perception); GO:7165(signal transduction)	GO:8372(cellular component unknown); GO:5615(extracellular space)	GO:3964(RNA-directed DNA polymerase activity); GO:8009(chemokine activity); GO:8201(heparin binding)	NM_002993	Hs.164021
7.221	BE674466	ADAM23	ADAM metallopeptidase domain 23	0.168429	22.3	M	1.21625	260.4	P	213808_at	2	2					EST						Hs.370287
7.162	N79662	GSTA4	Glutathione S-transferase A4	0.148036	19.6	A	1.06025	227	P	235405_at	6p12.1	6					EST						Hs.485557
7.099	AI546970	C18orf11	Family with sequence similarity 59, member A	0.0725076	9.6	P	0.514713	110.2	P	235065_at	18	18					EST						Hs.444314
7.093	NM_004512	IL11RA	Interleukin 11 receptor, alpha	0.159366	21.1	A	1.13031	242	P	204773_at	9p13	9		interleukin 11 receptor, alpha isoform 1 precursor				GeneID:3590; HGNC:5967; MIM:600939; GI:4758594; CCDS:CCDS6567.1		GO:5887(integral to plasma membrane); GO:16020(membrane)	GO:4896(hematopoietin/interferon-class (D200-domain) cytokine receptor activity); GO:4872(receptor activity)	NM_004512	Hs.558346
7.072	AW190565	LOXL4	Lysyl oxidase-like 4	0.309668	41	P	2.1901	468.9	P	227145_at	10q24	10					EST						Hs.306814
7.06	NM_016061	YPEL5	Yippee-like 5 (Drosophila)	0.597432	79.1	P	4.21765	903	P	217783_s_at	2p23.1	2		yippee-like 5				GeneID:51646; HGNC:18329; HPRD:HPRD_18312; MIM:609726; GI:7706341; CCDS:CCDS1771.1				NM_016061	Hs.515890
7.02	AI283051		Homo sapiens, clone IMAGE:5175565, mRNA	0.120091	15.9	P	0.843064	180.5	P	244383_at	1	1					EST						Hs.405427
7.009	NM_019891	ERO1LB	ERO1-like beta (S. cerevisiae)	0.0770393	10.2	A	0.539935	115.6	P	220012_at	1q42.2-q43	1		endoplasmic reticulum oxidoreductin 1-Lbeta				GeneID:56605; HGNC:14355; HPRD:HPRD_13279; GI:31377735	GO:6118(electron transport); GO:6457(protein folding)	GO:5783(endoplasmic reticulum); GO:16020(membrane)	GO:16491(oxidoreductase activity); GO:51082(unfolded protein binding)	NM_019891	Hs.558519
6.963	NM_001091	ABP1	Amiloride binding protein 1 (amine oxidase (copper-containing))	0.253776	33.6	P	1.76693	378.3	P	203559_s_at	7q34-q36	7	1.4.3.6	amiloride binding protein 1 precursor				GeneID:26; HGNC:80; HPRD:HPRD_00088; MIM:104610; GI:73486661	GO:8152(metabolism)	GO:5777(peroxisome)	GO:8131(amine oxidase activity); GO:5507(copper ion binding); GO:8144(drug binding); GO:8201(heparin binding); GO:46872(metal ion binding); GO:16491(oxidoreductase activity)	NM_001091	Hs.521296
6.954	NM_003986	BBOX1	Butyrobetaine (gamma), 2-oxoglutarate dioxygenase (gamma-butyrobetaine hydroxylase) 1	0.111027	14.7	A	0.772069	165.3	P	205363_at	11p14.2	11	1.14.11.1	gamma-butyrobetaine hydroxylase				GeneID:8424; HGNC:964; HPRD:HPRD_04498; MIM:603312; GI:4502369; CCDS:CCDS7862.1	GO:45329(carnitine biosynthesis)		GO:8336(gamma-butyrobetaine dioxygenase activity); GO:5506(iron ion binding); GO:16491(oxidoreductase activity); GO:16702(oxidoreductase activity, acting on single donors with incorporation of molecular oxygen, incorporation of two atoms of oxygen)	NM_003986	Hs.144845
6.867	BE883841	SESN3	Sestrin 3	0.953928	126.3	P	6.55021	1402.4	P	225123_at	11q21	11					EST						Hs.120633
6.795	NM_024702	FLJ13841	Hypothetical protein LOC79755	0.185045	24.5	M	1.25736	269.2	P	219995_s_at	17q25.3	17		hypothetical protein LOC79755				GeneID:79755; HPRD:HPRD_08588; GI:13375991; CCDS:CCDS11819.1		GO:5634(nucleus)	nucleic acid binding; zinc ion binding	NM_024702	Hs.567580
6.792	AV659198		AV659198 GLC Homo sapiens cDNA clone GLCFUE07 3', mRNA sequence.	2.13671	282.9	P	14.5119	3107	P	238320_at	19	19					EST						Hs.240443
6.73	AL832278	LRCH3	Leucine-rich repeats and calponin homology (CH) domain containing 3	0.0898792	11.9	P	0.604858	129.5	P	1559490_at	3q29	3					HUM						Hs.518414
6.728	AW172431	FLJ20298	FLJ20298 protein	0.138973	18.4	P	0.935077	200.2	P	238067_at	Xq22.3	23					EST						Hs.351798
6.721	U66046		CDNA FLJ44451 fis, clone UTERU2023039	0.0687311	9.1	A	0.461934	98.9	P	215057_at	X	23											Hs.496916
6.709	U71088	MEK5; MAPKK5; PRKMK5; HsT17454	mitogen-activated protein kinase kinase 5	0.0649547	8.6	A	0.435778	93.3	P	211371_at	15q23	15		mitogen-activated protein kinase kinase 5 isoform B		threonine/tyrosine kinsase		GI:1616781	GO:6468(protein amino acid phosphorylation); GO:7165(signal transduction)		GO:5524(ATP binding); GO:166(nucleotide binding); GO:4674(protein serine/threonine kinase activity); GO:4713(protein-tyrosine kinase activity); GO:16740(transferase activity)	NM_002757
6.673	NM_014211	GABRP	Gamma-aminobutyric acid (GABA) A receptor, pi	0.097432	12.9	A	0.650164	139.2	P	205044_at	5q33-q34	5		gamma-aminobutyric acid (GABA) A receptor, pi				GeneID:2568; HGNC:4089; HPRD:HPRD_04105; MIM:602729; GI:7657106; CCDS:CCDS4375.1	GO:6811(ion transport)	GO:16021(integral to membrane); GO:45211(postsynaptic membrane)	GO:4890(GABA-A receptor activity); GO:5230(extracellular ligand-gated ion channel activity); GO:5216(ion channel activity); GO:30594(neurotransmitter receptor activity)	NM_014211	Hs.26225
6.651	AF245505	DKFZp564I1922	Matrix-remodelling associated 5	0.401057	53.1	P	2.66744	571.1	P	209596_at	Xp22.33	23		adlican				GI:9280405	GO:7155(cell adhesion); GO:6468(protein amino acid phosphorylation)		GO:5524(ATP binding); GO:5515(protein binding); GO:5021(vascular endothelial growth factor receptor activity)	NM_015419	Hs.369422
6.645	AI911972		CDNA FLJ31839 fis, clone NT2RP7000086	0.106495	14.1	A	0.707613	151.5	P	230780_at	3	3					EST						Hs.54543
6.634	BF431973	ZNF397	Zinc finger protein 397	0.0996979	13.2	A	0.661373	141.6	P	228125_at	18	18					EST						Hs.464896
6.62	AF119880		predicted protein of HQ2372; Homo sapiens PRO2372 mRNA, complete cds.	0.112538	14.9	A	0.744979	159.5	P	224237_at		0		PRO2372			HTC	GI:7770197
6.602	N49935	RASSF4	Ras association (RalGDS/AF-6) domain family 4	0.102719	13.6	M	0.678188	145.2	P	226436_at	10q11.21	10					EST						Hs.522895
6.594	NM_015271	TRIM2	Tripartite motif-containing 2	0.194864	25.8	P	1.28491	275.1	P	202342_s_at	4q31.3	4		tripartite motif-containing 2				GeneID:23321; HGNC:15974; HPRD:HPRD_10279; GI:13446227; CCDS:CCDS3781.1	GO:4(biological process unknown); GO:16567(protein ubiquitination)	GO:5737(cytoplasm); GO:151(ubiquitin ligase complex)	GO:46872(metal ion binding); GO:17022(myosin binding); GO:4842(ubiquitin-protein ligase activity); GO:8270(zinc ion binding)	NM_015271	Hs.435711
6.587	NM_002053	GBP1	Guanylate binding protein 1, interferon-inducible, 67kDa	0.438822	58.1	P	2.89071	618.9	P	202270_at	1p22.2	1		guanylate binding protein 1, interferon-inducible, 67kD				GeneID:2633; HGNC:4182; HPRD:HPRD_02681; MIM:600411; GI:4503939; CCDS:CCDS718.1	GO:6955(immune response)		GO:5525(GTP binding); GO:3924(GTPase activity); GO:166(nucleotide binding)	NM_002053	Hs.62661
6.532	NM_001807	CEL	Carboxyl ester lipase (bile salt-stimulated lipase)	0.53852	71.3	P	3.51752	753.1	P	205910_s_at	9q34.3	9	3.1.1.3	carboxyl ester lipase precursor				GeneID:1056; HGNC:1848; HPRD:HPRD_07509; MIM:114840; GI:4502771	GO:30299(cholesterol absorption); GO:6707(cholesterol catabolism); GO:9062(fatty acid catabolism); GO:44258(intestinal lipid catabolism); GO:16042(lipid catabolism); GO:6629(lipid metabolism); GO:30157(pancreatic juice secretion); GO:18350(protein amino acid esterification); GO:6641(triacylglycerol metabolism)	GO:5737(cytoplasm); GO:5783(endoplasmic reticulum)	GO:8201(heparin binding); GO:16787(hydrolase activity); GO:4759(serine esterase activity); GO:4771(sterol esterase activity); GO:4806(triacylglycerol lipase activity)	NM_001807	Hs.533258
6.528	BF126274	STX17	Syntaxin 17	0.119335	15.8	A	0.779075	166.8	P	226655_at	9q31.1	9					EST						Hs.130643
6.469	NM_004342	CALD1	Caldesmon 1	0.219789	29.1	P	1.42177	304.4	P	201617_x_at	7q33	7		caldesmon 1 isoform 2				GeneID:800; HGNC:1441; HPRD:HPRD_00251; MIM:114213; GI:4826657; CCDS:CCDS5834.1	GO:6936(muscle contraction); GO:7517(muscle development)	GO:5856(cytoskeleton)	GO:3779(actin binding); GO:5516(calmodulin binding); GO:17022(myosin binding); GO:5523(tropomyosin binding)	NM_004342	Hs.490203
6.45	M86849	HID; KID; PPK; CX26; DFNA3; DFNB1; NSRD1	gap junction protein, beta 2, 26kDa (connexin 26)	0.277946	36.8	P	1.79262	383.8	P	223278_at	13q11-q12	13		gap junction protein, beta 2, 26kDa (connexin 26)	Bart-Pumphrey syndrome; Deafness, autosomal dominant 3; Deafness, autosomal recessive 1; Hystrix-like ichthyosis with deafness; Keratitis-ichthyosis-deafness syndrome; Keratoderma, palmoplantar, with deafness; Vohwinkel syndrome			GI:4481753	GO:7267(cell-cell signaling); GO:7605(sensory perception of sound); GO:6810(transport)	GO:5922(connexon complex); GO:16021(integral to membrane); GO:5886(plasma membrane)	GO:15285(connexon channel activity)	NM_004004
6.423	NM_004585	RARRES3	Retinoic acid receptor responder (tazarotene induced) 3	0.280967	37.2	P	1.80476	386.4	P	204070_at	11q23	11		retinoic acid receptor responder (tazarotene induced) 3				GeneID:5920; HGNC:9869; HPRD:HPRD_05479; MIM:605092; GI:4759024	GO:8285(negative regulation of cell proliferation)			NM_004585	Hs.17466
6.409	BC042510	CEL	Carboxyl ester lipase (bile salt-stimulated lipase)	0.731118	96.8	P	4.68566	1003.2	P	1553970_s_at	9q34.3	9	3.1.1.13	carboxyl ester lipase precursor			MGC	GeneID:1056; MIM:114840; GI:27769331	GO:30299(cholesterol absorption); GO:6707(cholesterol catabolism); GO:9062(fatty acid catabolism); GO:44258(intestinal lipid catabolism); GO:16042(lipid catabolism); GO:6629(lipid metabolism); GO:30157(pancreatic juice secretion); GO:18350(protein amino acid esterification); GO:6641(triacylglycerol metabolism)	GO:5737(cytoplasm); GO:5783(endoplasmic reticulum)	GO:8201(heparin binding); GO:16787(hydrolase activity); GO:4759(serine esterase activity); GO:4771(sterol esterase activity); GO:4806(triacylglycerol lipase activity)	NM_001807	Hs.533258
6.393	AL578102	MGC34923	Fibronectin type III domain containing 6	0.132175	17.5	A	0.844932	180.9	P	228575_at	3q22.3	3					EST						Hs.61232
6.386	AI675682	SLC2A12	Solute carrier family 2 (facilitated glucose transporter), member 12	0.178248	23.6	A	1.13825	243.7	P	244353_s_at	6q23.2	6					EST						Hs.486508
6.384	NM_006994	BTN3A3	Butyrophilin, subfamily 3, member A3	0.892749	118.2	P	5.69921	1220.2	P	204820_s_at	6p21.3	6		butyrophilin, subfamily 3, member A3 isoform a				GeneID:10384; HGNC:1140; HPRD:HPRD_12548; GI:5901908; CCDS:CCDS4611.1		GO:16021(integral to membrane)		NM_006994	Hs.167741
6.355	BC013103	RHBDL2	Rhomboid, veinlet-like 2 (Drosophila)	0.0845922	11.2	A	0.537599	115.1	P	1554895_a_at	1p34.3	1		rhomboid-related protein 2				GeneID:54933; GI:15341851		GO:16021(integral to membrane)	GO:8233(peptidase activity); GO:4252(serine-type endopeptidase activity)	NM_017821	Hs.524626
6.32	NM_022147	IFRG28	28kD interferon responsive protein	0.195619	25.9	A	1.23634	264.7	P	219684_at	3q27.3	3		28kD interferon responsive protein				GeneID:64108; MIM:609350; GI:54607029		GO:16021(integral to membrane)		NM_022147	Hs.43388
6.316	NM_001808		---	0.194109	25.7	A	1.22606	262.5	P	207412_x_at		0
6.3	AI244661	MPP7	Membrane protein, palmitoylated 7 (MAGUK p55 subfamily member 7)	0.177492	23.5	P	1.11817	239.4	P	238778_at	10p12.1	10					EST						Hs.499159
6.291	U13699	CASP1	Caspase 1, apoptosis-related cysteine peptidase (interleukin 1, beta, convertase)	0.484139	64.1	P	3.04577	652.1	P	211367_s_at	11q23	11	3.4.22.36	caspase 1 isoform beta precursor			cysteine protease; interleukin 1-beta converting enzyme; apoptotic protein	GI:717044	GO:43123(positive regulation of I-kappaB kinase/NF-kappaB cascade); GO:6508(proteolysis); GO:42981(regulation of apoptosis); GO:7165(signal transduction)	GO:5622(intracellular)	GO:8656(caspase activator activity); GO:30693(caspase activity); GO:8234(cysteine-type peptidase activity); GO:5515(protein binding); GO:4871(signal transducer activity)	NM_001223	Hs.2490
6.29	NM_001216	CA9	Carbonic anhydrase IX	0.808912	107.1	P	5.08828	1089.4	P	205199_at	9p13-p12	9	4.2.1.1	carbonic anhydrase IX precursor				GeneID:768; HGNC:1383; HPRD:HPRD_04417; MIM:603179; GI:9955948; CCDS:CCDS6585.1	GO:6730(one-carbon compound metabolism)	GO:16021(integral to membrane); GO:5634(nucleus)	GO:4089(carbonate dehydratase activity); GO:16829(lyase activity); GO:46872(metal ion binding); GO:8270(zinc ion binding)	NM_001216	Hs.63287
6.28	NM_018194	HHAT	Hedgehog acyltransferase	0.0876133	11.6	A	0.55021	117.8	M	219687_at	1q32	1		hedgehog acyltransferase				GeneID:55733; HGNC:18270; HPRD:HPRD_12041; MIM:605743; GI:8922621; CCDS:CCDS1495.1			GO:8415(acyltransferase activity); GO:16740(transferase activity)	NM_018194	Hs.58650
6.254	AW392952	GBP4	Guanylate binding protein 4	0.0732628	9.7	A	0.458197	98.1	P	235574_at	1p22.2	1					EST						Hs.409925
6.254	W74476		CDNA FLJ10196 fis, clone HEMBA1004776	0.120091	15.9	A	0.751051	160.8	P	226997_at	5	5					EST						Hs.12680
6.251	NM_000197	HSD17B3	Hydroxysteroid (17-beta) dehydrogenase 3	0.305891	40.5	A	1.91219	409.4	P	206985_at	9q22	9	1.1.1.62	estradiol 17 beta-dehydrogenase 3	Pseudohermaphroditism, male, with gynecomastia			GeneID:3293; HGNC:5212; HPRD:HPRD_05716; MIM:605573; GI:4557649; CCDS:CCDS6716.1	GO:30539(male genitalia morphogenesis); GO:8152(metabolism); GO:7530(sex determination); GO:6694(steroid biosynthesis)	GO:5792(microsome)	GO:4303(estradiol 17-beta-dehydrogenase activity); GO:16491(oxidoreductase activity)	NM_000197	Hs.477
6.247	AU151239	ARG99	ARG99 protein	0.280211	37.1	P	1.75058	374.8	P	226931_at	12p11.22	12					EST						Hs.401954
6.239	AI991252	BTN3A2	Butyrophilin, subfamily 3, member A2	0.145015	19.2	A	0.904717	193.7	P	212613_at	6p22.1	6					EST						Hs.376046
6.238	AI307802	ANKRD29	Ankyrin repeat domain 29	0.233384	30.9	P	1.45586	311.7	P	238332_at	18q11.2	18					EST						Hs.374774
6.236	NM_002964	S100A8	S100 calcium binding protein A8 (calgranulin A)	6.81647	902.5	P	42.5054	9100.4	P	202917_s_at	1q21	1		S100 calcium-binding protein A8				GeneID:6279; HGNC:10498; HPRD:HPRD_00471; MIM:123885; GI:21614544; CCDS:CCDS1038.1	GO:6954(inflammatory response)	GO:5615(extracellular space)	GO:5509(calcium ion binding)	NM_002964	Hs.416073
6.214	NM_012258	HEY1	Hairy/enhancer-of-split related with YRPW motif 1	0.895015	118.5	A	5.56142	1190.7	P	218839_at	8q21	8		hairy/enhancer-of-split related with YRPW motif 1				GeneID:23462; HGNC:4880; HPRD:HPRD_04260; MIM:602953; GI:20149603; CCDS:CCDS6225.1	GO:7399(nervous system development); GO:9887(organ morphogenesis); GO:6355(regulation of transcription, DNA-dependent)	GO:5634(nucleus)	GO:3700(transcription factor activity)	NM_012258	Hs.234434
6.151	AI378587	PLD1	Phospholipase D1, phophatidylcholine-specific	0.294562	39	M	1.81177	387.9	P	226636_at	3q26	3					EST						Hs.478230
6.149	AI459194	EGR1	Early growth response 1	3.27039	433	P	20.1084	4305.2	P	227404_s_at	5q31.1	5					EST						Hs.326035
6.145	AL569601	DKK3	Dickkopf homolog 3 (Xenopus laevis)	0.154079	20.4	A	0.946754	202.7	P	230508_at	11p15.2	11					EST						Hs.292156
6.142	NM_002423	MMP7	Matrix metallopeptidase 7 (matrilysin, uterine)	0.133686	17.7	A	0.821112	175.8	M	204259_at	11q21-q22	11	3.4.24.23	matrix metalloproteinase 7 preproprotein				GeneID:4316; HGNC:7174; HPRD:HPRD_01525; MIM:178990; GI:4505219; CCDS:CCDS8317.1	GO:30574(collagen catabolism); GO:270(peptidoglycan metabolism); GO:6508(proteolysis)	GO:5578(extracellular matrix (sensu Metazoa)); GO:5615(extracellular space)	GO:5509(calcium ion binding); GO:4235(matrilysin activity); GO:8270(zinc ion binding)	NM_002423	Hs.2256
6.103	U90548	BTN3A3	Butyrophilin, subfamily 3, member A3	0.206949	27.4	P	1.26296	270.4	P	38241_at	6p21.3	6		butyrophilin, subfamily 3, member A3 isoform a				GI:2062698		GO:16021(integral to membrane)		NM_006994	Hs.167741
6.101	NM_021255	PELI2	Pellino homolog 2 (Drosophila)	0.203172	26.9	A	1.23961	265.4	P	219132_at	14q21	14		pellino 2				GeneID:57161; HGNC:8828; HPRD:HPRD_17835; GI:10864063; CCDS:CCDS9726.1			GO:5515(protein binding)	NM_021255	Hs.105103
6.101	AU154504	CYP1B1	Cytochrome P450, family 1, subfamily B, polypeptide 1	0.314955	41.7	P	1.92153	411.4	P	202435_s_at	2p21	2					EST						Hs.154654
6.072	AV756536	MLLT3	Myeloid/lymphoid or mixed-lineage leukemia (trithorax homolog, Drosophila); translocated to, 3	0.129154	17.1	P	0.784213	167.9	P	204917_s_at	9p22	9					EST						Hs.493585
6.067	AK026737	FN1	Fibronectin 1	0.194864	25.8	A	1.18216	253.1	P	216442_x_at	2q34	2		fibronectin 1 isoform 3 preproprotein			oligo capping; fis (full insert sequence)		GO:6953(acute-phase response); GO:7155(cell adhesion); GO:16477(cell migration); GO:8152(metabolism); GO:9611(response to wounding); GO:7169(transmembrane receptor protein tyrosine kinase signaling pathway)	GO:5578(extracellular matrix (sensu Metazoa)); GO:5576(extracellular region); GO:5615(extracellular space)	GO:5518(collagen binding); GO:5201(extracellular matrix structural constituent); GO:8201(heparin binding); GO:16491(oxidoreductase activity)	NM_002026	Hs.203717
6.019	AI378916	FLJ38508	Aldehyde dehydrogenase 1 family, member L2	0.0936556	12.4	A	0.563755	120.7	P	1556841_a_at	12q23.3	12					EST						Hs.42572
5.996	N62827		yy66f09.s1 Soares_multiple_sclerosis_2NbHMSP Homo sapiens cDNA clone IMAGE:278537 3', mRNA sequence.	0.092145	12.2	P	0.552546	118.3	P	1556212_x_at		0					EST
5.984	AB018580	AKR1C3	Aldo-keto reductase family 1, member C3 (3-alpha hydroxysteroid dehydrogenase, type II)	1.12462	148.9	P	6.72957	1440.8	P	209160_at	10p15-p14	10	1.1.1.213	aldo-keto reductase family 1, member C3			c-hluPGFS; hluPGFS	GI:6624211	GO:8283(cell proliferation); GO:6629(lipid metabolism); GO:6693(prostaglandin metabolism)		GO:47026(3-alpha-hydroxysteroid dehydrogenase (A-specific) activity); GO:4033(aldo-keto reductase activity); GO:5489(electron transporter activity); GO:4303(estradiol 17-beta-dehydrogenase activity); GO:16491(oxidoreductase activity); GO:47115(trans-1,2-dihydrobenzene-1,2-diol dehydrogenase activity)	NM_003739	Hs.78183
5.981	BE466926	RFX3	Regulatory factor X, 3 (influences HLA class II expression)	0.0944109	12.5	P	0.564689	120.9	P	217671_at	9	9					EST						Hs.136829
5.97	AW242973	RAB4B	RAB4B, member RAS oncogene family	0.0936556	12.4	A	0.559085	119.7	P	228521_s_at	19q13.2	19					EST						Hs.25367
5.947	NM_001874	CPM	Carboxypeptidase M	0.141994	18.8	A	0.844465	180.8	P	206100_at	12q14.3	12	3.4.17.12	carboxypeptidase M precursor				GeneID:1368; HGNC:2311; HPRD:HPRD_00273; MIM:114860; GI:6631081; CCDS:CCDS8987.1	GO:6725(aromatic compound metabolism); GO:9653(morphogenesis); GO:6508(proteolysis)	GO:5886(plasma membrane)	GO:4182(carboxypeptidase A activity); GO:8199(ferric iron binding); GO:46872(metal ion binding); GO:8237(metallopeptidase activity); GO:8270(zinc ion binding)	NM_001005502	Hs.567251
5.938	AI127991	RAB7B	RAB7B, member RAS oncogene family	0.106495	14.1	A	0.632415	135.4	P	230266_at	1q32	1					EST						Hs.534612
5.927	AV699657	TncRNA	Trophoblast-derived noncoding RNA	6.88444	911.5	P	40.8057	8736.5	P	234989_at	11q13.1	11					EST						Hs.523789
5.88	BC002642	CTSS	Cathepsin S	0.0906345	12	M	0.532929	114.1	P	202901_x_at	1q21	1	3.4.22.27	cathepsin S preproprotein			MGC	GeneID:1520; MIM:116845; GI:12803615	GO:6955(immune response); GO:6508(proteolysis)	GO:5576(extracellular region); GO:5764(lysosome)	GO:4218(cathepsin S activity)	NM_004079	Hs.181301
5.877	BC041636	LOC401320	Hypothetical LOC401320	0.115559	15.3	A	0.679122	145.4	P	1558459_s_at	7	7											Hs.561708
5.847	AU151788	C10orf75	Chromosome 10 open reading frame 75	0.116314	15.4	P	0.680056	145.6	P	232230_at	10q24.31	10					EST						Hs.433297
5.83	NM_000096	CP	Ceruloplasmin (ferroxidase)	0.43429	57.5	P	2.53199	542.1	P	204846_at	3q23-q25	3	1.16.3.1	ceruloplasmin (ferroxidase)	Cerebellar ataxia; Hemosiderosis, systemic, due to aceruloplasminemia; Hypoceruloplasminemia, hereditary			GeneID:1356; HGNC:2295; HPRD:HPRD_00317; MIM:117700; GI:4557485; CCDS:CCDS3141.1	GO:6878(copper ion homeostasis); GO:6825(copper ion transport); GO:6811(ion transport); GO:6879(iron ion homeostasis)	GO:5615(extracellular space)	GO:5507(copper ion binding); GO:5375(copper ion transporter activity); GO:4322(ferroxidase activity); GO:46872(metal ion binding); GO:16491(oxidoreductase activity)	NM_000096	Hs.558314
5.821	NM_002425	MMP10	Matrix metallopeptidase 10 (stromelysin 2)	1.22205	161.8	P	7.1135	1523	P	205680_at	11q22.3	11	3.4.24.22	matrix metalloproteinase 10 preproprotein				GeneID:4319; HGNC:7156; HPRD:HPRD_01704; MIM:185260; GI:4505205; CCDS:CCDS8321.1	GO:30574(collagen catabolism); GO:270(peptidoglycan metabolism); GO:6508(proteolysis)	GO:5578(extracellular matrix (sensu Metazoa)); GO:5615(extracellular space)	GO:5509(calcium ion binding); GO:30303(stromelysin 2 activity); GO:8270(zinc ion binding)	NM_002425	Hs.2258
5.817	AI082747	PALMD	Palmdelphin	0.109517	14.5	A	0.637085	136.4	P	222725_s_at	1p22-p21	1					EST						Hs.483993
5.804	M36532	CA2	Carbonic anhydrase II	1.0287	136.2	P	5.97104	1278.4	P	209301_at	8q22	8	4.2.1.1	carbonic anhydrase II	Renal tubular acidosis-osteopetrosis syndrome		carbonic anhydrase	GI:179795; GDB:G00-119-739	GO:6730(one-carbon compound metabolism)	GO:5737(cytoplasm)	GO:4089(carbonate dehydratase activity); GO:16829(lyase activity); GO:46872(metal ion binding); GO:8270(zinc ion binding)	NM_000067	Hs.155097
5.794	AW086021	ZNF323	Zinc finger protein 323	0.192598	25.5	P	1.11583	238.9	P	222016_s_at	6	6					EST						Hs.509410
5.78	NM_004107	FCGRT	Fc fragment of IgG, receptor, transporter, alpha	0.0981873	13	A	0.567492	121.5	M	218831_s_at	19q13.3	19		Fc fragment of IgG, receptor, transporter, alpha				GeneID:2217; HGNC:3621; HPRD:HPRD_03257; MIM:601437; GI:4758346; CCDS:CCDS12770.1	GO:19882(antigen presentation); GO:7565(pregnancy)	GO:42612(MHC class I protein complex); GO:16021(integral to membrane)	GO:19864(IgG binding); GO:30106(MHC class I receptor activity); GO:4872(receptor activity)	NM_004107	Hs.111903
5.776	NM_003265	TLR3	Toll-like receptor 3	0.405589	53.7	P	2.34283	501.6	P	206271_at	4q35	4		toll-like receptor 3				GeneID:7098; HGNC:11849; HPRD:HPRD_04324; MIM:603029; GI:4507531; CCDS:CCDS3846.1	GO:7250(activation of NF-kappaB-inducing kinase); GO:42742(defense response to bacteria); GO:9597(detection of virus); GO:6972(hyperosmotic response); GO:6954(inflammatory response); GO:45087(innate immune response); GO:45671(negative regulation of osteoclast differentiation); GO:45359(positive regulation of interferon-beta biosynthesis); GO:7165(signal transduction)	GO:5887(integral to plasma membrane); GO:16020(membrane)	GO:3725(double-stranded RNA binding); GO:4888(transmembrane receptor activity)	NM_003265	Hs.29499
5.715	NM_001062	TCN1	Transcobalamin I (vitamin B12 binding protein, R binder family)	0.13142	17.4	A	0.751051	160.8	P	205513_at	11q11-q12	11		transcobalamin I precursor				GeneID:6947; HGNC:11652; HPRD:HPRD_01795; MIM:189905; GI:21071008; CCDS:CCDS7978.1	GO:15889(cobalamin transport); GO:6824(cobalt ion transport); GO:6811(ion transport)		GO:5488(binding); GO:50897(cobalt ion binding); GO:15087(cobalt ion transporter activity)	NM_001062	Hs.2012
5.712	NM_006096	NDRG1	N-myc downstream regulated gene 1	1.65861	219.6	P	9.47408	2028.4	P	200632_s_at	8q24.3	8		N-myc downstream regulated gene 1	Charcot-Marie-Tooth disease, type 4D			GeneID:10397; HGNC:7679; HPRD:HPRD_05586; MIM:605262; GI:37655183	GO:30154(cell differentiation); GO:10038(response to metal ion)	GO:5634(nucleus)	GO:3824(catalytic activity)	NM_006096	Hs.372914
5.698	AI732587		Similar to Zinc finger protein Rlf (Rearranged L-myc fusion gene protein) (Zn-15 related protein)	0.0951662	12.6	A	0.54227	116.1	P	1556743_at	3	3					EST						Hs.167614
5.681	AK025063	NSE1	CDNA: FLJ21410 fis, clone COL03938	0.0929003	12.3	A	0.527791	113	P	234331_s_at	16	16					oligo capping; fis (full insert sequence)						Hs.386897
5.679	AW006648	COLM	Gliomedin	0.132175	17.5	P	0.750584	160.7	P	230360_at	15q21.2	15					EST						Hs.526441
5.668	T57946	KLHL7	Kelch-like 7 (Drosophila)	0.0959215	12.7	P	0.543671	116.4	P	241790_at	7	7					EST						Hs.385861
5.66	AW043602	KIAA1946	KIAA1946	0.740937	98.1	P	4.19337	897.8	P	227370_at	2q32.1	2					EST						Hs.28872
5.659	W63754	GLT8D2	Glycosyltransferase 8 domain containing 2	0.216012	28.6	P	1.22233	261.7	P	227070_at	12q	12					EST						Hs.567603
5.625	BE221212		hu22a05.x1 NCI_CGAP_Mel15 Homo sapiens cDNA clone IMAGE:3170768 3' similar to gb:K01228 PROCOLLAGEN ALPHA 1(I) CHAIN PRECURSOR (HUMAN);, mRNA sequence.	0.583837	77.3	P	3.28398	703.1	P	1556499_s_at		0					EST
5.614	AFFX-ThrX-5		---	0.307402	40.7	P	1.72583	369.5	P	AFFX-ThrX-5_at		0
5.586	R61374	HEY1	Hairy/enhancer-of-split related with YRPW motif 1	2.05514	272.1	P	11.4792	2457.7	P	44783_s_at	8q21	8					EST						Hs.234434
5.566	AI738591	RASA4	RAS p21 protein activator 4	0.117825	15.6	A	0.655768	140.4	P	212707_s_at	7q22-q31.1	7					EST						Hs.520599
5.547	AW612403	ALDH6A1	Aldehyde dehydrogenase 6 family, member A1	0.204683	27.1	P	1.13545	243.1	P	221589_s_at	14q24.3	14					EST						Hs.293970
5.545	AW003173	STC1	Stanniocalcin 1	1.51133	200.1	P	8.3802	1794.2	P	230746_s_at	8p21-p11.2	8					EST						Hs.25590
5.538	BC000836	YPEL5	Yippee-like 5 (Drosophila)	0.571752	75.7	P	3.16628	677.9	P	222408_s_at	2p23.1	2		yippee-like 5			MGC	GeneID:51646; HGNC:18329; IMGT/GENE-DB:18329; MIM:609726; GI:12654061				NM_016061	Hs.515890
5.534	U13700	CASP1	Caspase 1, apoptosis-related cysteine peptidase (interleukin 1, beta, convertase)	0.614048	81.3	P	3.39794	727.5	P	211368_s_at	11q23	11	3.4.22.36	caspase 1 isoform beta precursor			cysteine protease; interleukin 1-beta converting enzyme; apoptotic protein	GI:717046	GO:43123(positive regulation of I-kappaB kinase/NF-kappaB cascade); GO:6508(proteolysis); GO:42981(regulation of apoptosis); GO:7165(signal transduction)	GO:5622(intracellular)	GO:8656(caspase activator activity); GO:30693(caspase activity); GO:8234(cysteine-type peptidase activity); GO:5515(protein binding); GO:4871(signal transducer activity)	NM_001223	Hs.2490
5.515	AI431931	GIMAP2	GTPase, IMAP family member 2	0.164653	21.8	A	0.907987	194.4	P	232024_at	7q36.1	7					EST						Hs.255008
5.466	AF086109	FLJ38508	Aldehyde dehydrogenase 1 family, member L2	0.108006	14.3	A	0.590378	126.4	P	1559393_at	12q23.3	12					FLI_CDNA						Hs.42572
5.46	AA740632		CDNA clone IMAGE:4814008	0.247734	32.8	M	1.35264	289.6	P	235274_at	15	15					EST						Hs.560351
5.434	AC011473		---	0.216767	28.7	A	1.17795	252.2	P	233687_s_at		0
5.434	AB014607	THEA	Acyl-CoA thioesterase 11	0.081571	10.8	A	0.443251	94.9	P	216103_at	1p32.3	1		thioesterase, adipose associated isoform BFIT1				GI:3327228	GO:6631(fatty acid metabolism); GO:7242(intracellular signaling cascade); GO:9266(response to temperature stimulus)	GO:5737(cytoplasm)	GO:16291(acyl-CoA thioesterase activity); GO:16787(hydrolase activity); GO:4759(serine esterase activity)	NM_015547	Hs.234786
5.369	T90703	PGAP1	GPI deacylase	0.120846	16	P	0.648762	138.9	P	239725_at	2q33.1	2					EST						Hs.229988
5.367	AK023446	AASS	Aminoadipate-semialdehyde synthase	0.0800604	10.6	P	0.429706	92	P	214829_at	7q31.3	7	1.5.1.9	aminoadipate-semialdehyde synthase	Hyperlysinemia; Saccharopinuria		oligo capping; fis (full insert sequence)		GO:6118(electron transport); GO:6554(lysine catabolism); GO:51262(protein tetramerization)	GO:5739(mitochondrion)	GO:10010(lysine-ketoglutarate reductase activity); GO:16491(oxidoreductase activity); GO:47131(saccharopine dehydrogenase (NAD+, L-glutamate-forming) activity); GO:47130(saccharopine dehydrogenase (NADP+, L-lysine-forming) activity)	NM_005763	Hs.433075
5.362	AW962458	ITGAV	Integrin, alpha V (vitronectin receptor, alpha polypeptide, antigen CD51)	0.10574	14	P	0.567025	121.4	P	241769_at	2	2					EST						Hs.436873
5.316	NM_002510	GPNMB	Glycoprotein (transmembrane) nmb	0.207704	27.5	P	1.10416	236.4	P	201141_at	7p15	7		glycoprotein (transmembrane) nmb isoform a precursor				GeneID:10457; HGNC:4462; HPRD:HPRD_05081; MIM:604368; GI:4505405; CCDS:CCDS5380.1	GO:8285(negative regulation of cell proliferation)	GO:16021(integral to membrane)		NM_001005340	Hs.190495
5.296	AL109824		---	0.182024	24.1	P	0.964035	206.4	P	224836_at		0
5.272	U46768	STC1	Stanniocalcin 1	0.23565	31.2	P	1.24241	266	P	204596_s_at	8p21-p11.2	8		stanniocalcin 1 precursor				GI:1199620	GO:6874(calcium ion homeostasis); GO:7166(cell surface receptor linked signal transduction); GO:7267(cell-cell signaling); GO:7584(response to nutrient)	GO:5576(extracellular region)	GO:5179(hormone activity)	NM_003155	Hs.25590
5.254	NM_004354	CCNG2	Cyclin G2	0.240181	31.8	P	1.26203	270.2	P	202770_s_at	4q21.1	4		cyclin G2				GeneID:901; HGNC:1593; HPRD:HPRD_04438; MIM:603203; GI:4757936; CCDS:CCDS3581.1	GO:75(cell cycle checkpoint); GO:51301(cell division); GO:7067(mitosis); GO:74(regulation of progression through cell cycle)			NM_004354	Hs.13291
5.248	NM_000204	IF	I factor (complement)	2.41692	320	P	12.6833	2715.5	P	203854_at	4q25	4	3.4.21.45	I factor (complement)	C3b inactivator deficiency			GeneID:3426; HGNC:5394; HPRD:HPRD_01955; MIM:217030; GI:4504579	GO:6958(complement activation, classical pathway); GO:45087(innate immune response); GO:6508(proteolysis)	GO:5615(extracellular space); GO:16020(membrane)	GO:3818(complement factor I activity); GO:8233(peptidase activity); GO:5044(scavenger receptor activity)	NM_000204	Hs.312485
5.223	NM_000691	ALDH3A1	Aldehyde dehydrogenase 3 family, memberA1	1.31042	173.5	P	6.84447	1465.4	P	205623_at	17p11.2	17	1.2.1.5	aldehyde dehydrogenase 3 family, member A1				GeneID:218; HGNC:405; HPRD:HPRD_00004; MIM:100660; GI:22907049; CCDS:CCDS11212.1	GO:6081(aldehyde metabolism); GO:5975(carbohydrate metabolism); GO:8152(metabolism)	GO:5829(cytosol)	GO:4030(aldehyde dehydrogenase [NAD(P)+] activity); GO:5489(electron transporter activity); GO:16491(oxidoreductase activity)	NM_000691	Hs.531682
5.204	BE501428	PPFIA3	Protein tyrosine phosphatase, receptor type, f polypeptide (PTPRF), interacting protein (liprin), alpha 3	0.0929003	12.3	A	0.483419	103.5	M	213368_x_at	19q13.33	19					EST						Hs.413748
5.172	NM_144506	KLK8	Kallikrein 8 (neuropsin/ovasin)	0.925982	122.6	P	4.78888	1025.3	P	1552319_a_at	19q13.3-q13.4	19		kallikrein 8 isoform 1 preproprotein				GeneID:11202; HGNC:6369; HPRD:HPRD_05733; MIM:605644; GI:21464129; CCDS:CCDS12814.1	GO:7399(nervous system development); GO:6508(proteolysis)		GO:4252(serine-type endopeptidase activity)	NM_007196	Hs.104570
5.167	AB033025	KIAA1199	KIAA1199	0.0891239	11.8	A	0.460532	98.6	P	212942_s_at	15q	15		KIAA1199				GI:6330401	GO:7605(sensory perception of sound)			NM_018689	Hs.459088
5.164	AL109698	DKFZp547K1113	Zinc finger protein 710	0.0906345	12	A	0.468006	100.2	P	37590_g_at	15q26.1	15					FLI_CDNA						Hs.459311
5.143	NM_001512	GSTA4	Glutathione S-transferase A4	0.808157	107	P	4.156	889.8	P	202967_at	6p12.1	6	2.5.1.18	glutathione S-transferase A4				RP1-214M20.1	GO:8152(metabolism); GO:6950(response to stress)		GO:4364(glutathione transferase activity); GO:16740(transferase activity)	NM_001512	Hs.485557
5.131	AI922198	HPS3	Hermansky-Pudlak syndrome 3	0.47281	62.6	P	2.42597	519.4	P	227253_at	3q24	3					EST						Hs.477898
5.128	BC005858	FN1	Fibronectin 1	0.232628	30.8	A	1.1929	255.4	P	211719_x_at	2q34	2		fibronectin 1 isoform 3 preproprotein				GeneID:2335; MIM:135600; GI:38014025	GO:6953(acute-phase response); GO:7155(cell adhesion); GO:16477(cell migration); GO:8152(metabolism); GO:9611(response to wounding); GO:7169(transmembrane receptor protein tyrosine kinase signaling pathway)	GO:5578(extracellular matrix (sensu Metazoa)); GO:5576(extracellular region); GO:5615(extracellular space)	GO:5518(collagen binding); GO:5201(extracellular matrix structural constituent); GO:8201(heparin binding); GO:16491(oxidoreductase activity)	NM_002026	Hs.203717
5.127	AA745978		Full length insert cDNA clone YQ54B06	0.132175	17.5	P	0.677721	145.1	P	228742_at	X	23					EST						Hs.133261
5.125	BF476152	IQWD1	IQ motif and WD repeats 1	0.138973	18.4	A	0.712284	152.5	P	235613_at	1	1					EST						Hs.435741
5.113	AF043977	CLCA2	Chloride channel, calcium activated, family member 2	3.45015	456.8	P	17.6408	3776.9	P	206166_s_at	1p31-p22	1		calcium activated chloride channel 2				GI:5138900	GO:6821(chloride transport); GO:6810(transport)	GO:5887(integral to plasma membrane)	GO:5247(voltage-gated chloride channel activity)	NM_006536	Hs.241551
5.111	AL161983	EIF4E3	Eukaryotic translation initiation factor 4E member 3	0.125378	16.6	P	0.640822	137.2	P	225939_at	3p14	3		hypothetical protein LOC317649					translational initiation	cytoplasm	RNA binding; translation initiation factor activity	NM_173359	Hs.476782
5.101	NM_004079	CTSS	Cathepsin S	0.261329	34.6	P	1.33302	285.4	P	202902_s_at	1q21	1	3.4.22.27	cathepsin S preproprotein				GeneID:1520; HGNC:2545; HPRD:HPRD_00292; MIM:116845; GI:23110962; CCDS:CCDS968.1	GO:6955(immune response); GO:6508(proteolysis)	GO:5576(extracellular region); GO:5764(lysosome)	GO:4218(cathepsin S activity)	NM_004079	Hs.181301
5.085	U64317	NEDD9	Neural precursor cell expressed, developmentally down-regulated 9	0.152568	20.2	A	0.775806	166.1	P	202150_s_at	6p25-p24	6		neural precursor cell expressed, developmentally down-regulated 9 isoform 1				GI:1490787	GO:51017(actin filament bundle formation); GO:7155(cell adhesion); GO:51301(cell division); GO:7010(cytoskeleton organization and biogenesis); GO:7229(integrin-mediated signaling pathway); GO:7067(mitosis); GO:1558(regulation of cell growth); GO:74(regulation of progression through cell cycle); GO:7165(signal transduction)	GO:5737(cytoplasm); GO:5856(cytoskeleton); GO:5634(nucleus); GO:5819(spindle)	GO:5515(protein binding)	NM_006403	Hs.37982
5.082	W86659	CDYL	Chromodomain protein, Y-like	0.121601	16.1	M	0.617936	132.3	P	240594_at	6p25.1	6					EST						Hs.269092
5.076	AB037791	FLJ10980	KIAA1370	0.64426	85.3	P	3.26997	700.1	P	225327_at	15q21.2-q21.3	15		hypothetical protein LOC56204				GI:7243121				NM_019600	Hs.152385
5.075	NM_003695	LY6D	Lymphocyte antigen 6 complex, locus D	0.256798	34	A	1.30313	279	P	206276_at	8q24-qter	8		lymphocyte antigen 6 complex, locus D				GeneID:8581; HGNC:13348; HPRD:HPRD_09370; MIM:606204; GI:11321575; CCDS:CCDS6390.1	GO:7155(cell adhesion)	GO:16020(membrane); GO:5624(membrane fraction)	GO:5515(protein binding)	NM_003695	Hs.415762
5.074	NM_005461	MAFB	V-maf musculoaponeurotic fibrosarcoma oncogene homolog B (avian)	0.295317	39.1	P	1.49837	320.8	P	218559_s_at	20q11.2-q13.1	20		transcription factor MAFB				GeneID:9935; HGNC:6408; HPRD:HPRD_07129; MIM:608968; GI:23308699; CCDS:CCDS13311.1	GO:6355(regulation of transcription, DNA-dependent); GO:7423(sensory organ development); GO:6350(transcription)	GO:5634(nucleus)	GO:3677(DNA binding)	NM_005461	Hs.169487
5.062	AL120021	DRE1	Kelch-like 24 (Drosophila)	0.126133	16.7	P	0.638487	136.7	P	226158_at	3	3					EST						Hs.407709
5.052	BC028219	TGOLN2	Trans-golgi network protein 2	0.3429	45.4	P	1.73237	370.9	P	1554608_at	2p11.2	2		trans-golgi network protein 2			MGC	GeneID:10618; MIM:603062; GI:20380165		GO:5795(Golgi stack); GO:5802(Golgi trans face); GO:16021(integral to membrane); GO:30133(transport vesicle)		NM_006464	Hs.14894
5.05	AI739231		Hypothetical LOC387904	0.0951662	12.6	P	0.480617	102.9	P	243760_at	13q12.11	13					EST						Hs.147563
5.026	NM_017577	DKFZp434C0328	GRAM domain containing 1C	0.361027	47.8	P	1.81457	388.5	P	219313_at	3q13.31	3		hypothetical protein LOC54762				GeneID:54762; HGNC:25252; GI:63055051				NM_017577	Hs.24583
5.021	NM_006994	BTN3A3	Butyrophilin, subfamily 3, member A3	0.259063	34.3	P	1.30079	278.5	P	204821_at	6p21.3	6		butyrophilin, subfamily 3, member A3 isoform a				GeneID:10384; HGNC:1140; HPRD:HPRD_12548; GI:5901908; CCDS:CCDS4611.1		GO:16021(integral to membrane)		NM_006994	Hs.167741
5.015	NM_017881	C9orf95	Chromosome 9 open reading frame 95	0.489426	64.8	P	2.45446	525.5	P	219147_s_at	9q21.13	9		nicotinamide riboside kinase 1				GeneID:54981; HGNC:26057; HPRD:HPRD_09868; MIM:608704; GI:8923530; CCDS:CCDS6650.1	GO:19363(pyridine nucleotide biosynthesis)		GO:5524(ATP binding); GO:16301(kinase activity); GO:166(nucleotide binding); GO:16740(transferase activity); GO:4849(uridine kinase activity)	NM_017881	Hs.494186
4.995	NM_005962	MXI1	MAX interactor 1	0.418429	55.4	P	2.09014	447.5	P	202364_at	10q24-q25	10		MAX interactor 1 isoform c	Neurofibrosarcoma; Prostate cancer, susceptibility to			GeneID:4601; HGNC:7534; HPRD:HPRD_02486; MIM:600020; GI:57242782	GO:42994(cytoplasmic sequestering of transcription factor); GO:8285(negative regulation of cell proliferation); GO:45449(regulation of transcription); GO:6355(regulation of transcription, DNA-dependent)	GO:5634(nucleus)	GO:3677(DNA binding); GO:3714(transcription corepressor activity); GO:30528(transcription regulator activity)	NM_001008541	Hs.501023
4.993	NM_006633	IQGAP2	IQ motif containing GTPase activating protein 2	0.182779	24.2	A	0.912658	195.4	P	203474_at	5q13.3	5		IQ motif containing GTPase activating protein 2				GeneID:10788; HGNC:6111; HPRD:HPRD_09253; MIM:605401; GI:5729887	GO:46580(negative regulation of Ras protein signal transduction); GO:7165(signal transduction); GO:7264(small GTPase mediated signal transduction)	GO:15629(actin cytoskeleton)	GO:5095(GTPase inhibitor activity); GO:5099(Ras GTPase activator activity); GO:3779(actin binding); GO:5516(calmodulin binding)	NM_006633	Hs.291030
4.99	AA628398	STARD4	START domain containing 4, sterol regulated	0.499245	66.1	P	2.49136	533.4	P	226390_at	5q22.1	5					EST						Hs.93842
4.971	BF514509		CDNA FLJ13202 fis, clone NT2RP3004503	0.136707	18.1	A	0.679589	145.5	P	239049_at	2	2					EST						Hs.133998
4.909	AV728606	PDCD4	Programmed cell death 4 (neoplastic transformation inhibitor)	0.615559	81.5	P	3.02149	646.9	P	228993_s_at	10q24	10					EST						Hs.232543
4.904	NM_007048	BTN3A1	Butyrophilin, subfamily 3, member A1	0.162387	21.5	A	0.796357	170.5	P	207485_x_at	6p22.1	6		butyrophilin, subfamily 3, member A1 isoform a				RP1-45P21.5	GO:6629(lipid metabolism)	GO:16021(integral to membrane)		NM_007048	Hs.191510
4.86	AI922855	CPE	Carboxypeptidase E	0.834592	110.5	A	4.05605	868.4	P	201116_s_at	4q32.3	4					EST						Hs.75360
4.858	AI925316		CDNA FLJ38112 fis, clone D3OST2002272	0.146526	19.4	M	0.711817	152.4	P	1557383_a_at	1	1					EST						Hs.523897
4.857	AK096036	FLJ38717	FLJ38717 protein	0.140483	18.6	P	0.682391	146.1	P	1559964_at	6	6		hypothetical protein LOC401261			oligo capping; fis (full insert sequence)	GI:21755426				NM_001004322	Hs.485420
4.856	NM_005542	INSIG1	Insulin induced gene 1	0.627644	83.1	P	3.04811	652.6	P	201627_s_at	7q36	7		insulin induced gene 1 isoform 1				GeneID:3638; HGNC:6083; MIM:602055; GI:28882053; CCDS:CCDS5938.1	GO:8283(cell proliferation); GO:8152(metabolism)	GO:16021(integral to membrane)		NM_005542	Hs.520819
4.852	J05594	HPGD	Hydroxyprostaglandin dehydrogenase 15-(NAD)	0.136707	18.1	P	0.663241	142	P	211548_s_at	4q34-q35	4		hydroxyprostaglandin dehydrogenase 15-(NAD)			15-hydroxyprostaglandin dehydrogenase	GI:1203982	GO:4(biological process unknown); GO:6631(fatty acid metabolism); GO:6629(lipid metabolism); GO:8152(metabolism); GO:6693(prostaglandin metabolism)	GO:8372(cellular component unknown)	GO:16404(15-hydroxyprostaglandin dehydrogenase (NAD+) activity); GO:5489(electron transporter activity); GO:16491(oxidoreductase activity); GO:4667(prostaglandin-D synthase activity)	NM_000860	Hs.77348
4.831	NM_002317	LOX	Lysyl oxidase	0.411631	54.5	P	1.98879	425.8	P	204298_s_at	5q23.2	5	1.4.3.13	lysyl oxidase preproprotein	Cutis laxa, recessive, type I			GeneID:4015; HGNC:6664; HPRD:HPRD_01087; MIM:153455; GI:20149540; CCDS:CCDS4129.1	GO:6464(protein modification); GO:7169(transmembrane receptor protein tyrosine kinase signaling pathway)	GO:5578(extracellular matrix (sensu Metazoa))	GO:5507(copper ion binding); GO:46872(metal ion binding); GO:16491(oxidoreductase activity); GO:4720(protein-lysine 6-oxidase activity)	NM_002317	Hs.102267
4.823	BE150929		RC4-HT0276-100300-015-e11 HT0276 Homo sapiens cDNA, mRNA sequence.	0.214502	28.4	P	1.03456	221.5	P	232382_s_at		0					EST
4.818	AB011110	RASA4	RAS p21 protein activator 4	0.364804	48.3	P	1.75759	376.3	P	212706_at	7q22-q31.1	7		RAS p21 protein activator 4			KIAA0538 protein	GI:6635197	GO:7242(intracellular signaling cascade)		GO:5096(GTPase activator activity); GO:46872(metal ion binding); GO:8270(zinc ion binding)	NM_006989	Hs.520599
4.812	BG054682	RAB40C	RAB40C, member RAS oncogene family	0.124622	16.5	A	0.59972	128.4	P	242449_at	16	16					EST						Hs.459630
4.777	AI733234	SCUBE3	Signal peptide, CUB domain, EGF-like 3	0.151057	20	A	0.721625	154.5	P	228407_at	6p21.3	6					EST						Hs.12923
4.765	AA994004	AMD1	Adenosylmethionine decarboxylase 1	0.117825	15.6	A	0.56142	120.2	P	235226_at	6q21-q22	6					EST						Hs.159118
4.762	AW263497	SYTL5	Synaptotagmin-like 5	0.146526	19.4	A	0.697805	149.4	P	242093_at	Xp21.1	23					EST						Hs.97774
4.759	AW972380		Homo sapiens, clone IMAGE:5178562, mRNA	0.302115	40	P	1.43765	307.8	P	236520_at	20	20					EST						Hs.570361
4.727	NM_002194	INPP1	Inositol polyphosphate-1-phosphatase	2.07326	274.5	P	9.80009	2098.2	P	202794_at	2q32	2	3.1.3.61	inositol polyphosphate-1-phosphatase				GeneID:3628; HGNC:6071; HPRD:HPRD_00923; MIM:147263; GI:4504703; CCDS:CCDS2305.1	GO:6796(phosphate metabolism); GO:7165(signal transduction)		GO:16787(hydrolase activity); GO:4437(inositol or phosphatidylinositol phosphatase activity); GO:4441(inositol-1,4-bisphosphate 1-phosphatase activity); GO:31403(lithium ion binding); GO:287(magnesium ion binding)	NM_002194	Hs.32309
4.715	NM_052889	COPl	Caspase-1 dominant-negative inhibitor pseudo-ICE	0.521148	69	P	2.45726	526.1	P	1552703_s_at	11	11		caspase-1 dominant-negative inhibitor pseudo-ICE isoform 1		inhibits IL-1beta generation by inhibiting activation of caspase-1		GeneID:114769; HPRD:HPRD_16740; GI:16751833	GO:6508(proteolysis); GO:42981(regulation of apoptosis)	GO:5622(intracellular)	GO:30693(caspase activity); GO:5515(protein binding)	NM_001017534	Hs.348365
4.713	AF279145	ANTXR1	Anthrax toxin receptor 1	0.832326	110.2	P	3.92247	839.8	P	224694_at	2p13.1	2		tumor endothelial marker 8 isoform 3 precursor				GI:14017381		GO:16021(integral to membrane)	GO:46872(metal ion binding); GO:4872(receptor activity)	NM_018153	Hs.165859
4.713	NM_003116	SPAG4	Sperm associated antigen 4	0.432024	57.2	P	2.03596	435.9	P	219888_at	20q11.21	20		sperm associated antigen 4				GeneID:6676; HGNC:11214; HPRD:HPRD_04330; MIM:603038; GI:11037055; CCDS:CCDS13259.1	GO:7283(spermatogenesis)	GO:5856(cytoskeleton); GO:16021(integral to membrane)	GO:5198(structural molecule activity)	NM_003116	Hs.123159
4.711	AI620677	BTC	Betacellulin	0.0989426	13.1	P	0.466137	99.8	P	241412_at	4q13-q21	4					EST						Hs.73105
4.709	AA524669	DR1	Down-regulator of transcription 1, TBP-binding (negative cofactor 2)	1.09215	144.6	P	5.14292	1101.1	P	227074_at	1	1					EST						Hs.348418
4.708	AI669957	EIF2C4	Eukaryotic translation initiation factor 2C, 4	0.331571	43.9	P	1.56095	334.2	P	227930_at	1p34.3	1					EST						Hs.471492
4.701	AW979271		Transcribed locus	0.132931	17.6	P	0.624942	133.8	P	244387_at	5	5					EST						Hs.293184
4.701	AW376955	SESN3	Sestrin 3	0.610272	80.8	P	2.86875	614.2	P	235150_at	11q21	11					EST						Hs.120633
4.699	AI601101	NSE1	Family with sequence similarity 84, member A	0.150302	19.9	A	0.706212	151.2	P	225667_s_at	2p24.3	2					EST						Hs.260855
4.68	AV729484	CTSO	Cathepsin O	0.185045	24.5	P	0.86595	185.4	P	203758_at	4q31-q32	4					EST						Hs.75262
4.671	AB014608	PARC	P53-associated parkin-like cytoplasmic protein	0.111782	14.8	A	0.522186	111.8	P	213204_at	6p21.1	6		p53-associated parkin-like cytoplasmic protein				GI:30725060	GO:7049(cell cycle); GO:16567(protein ubiquitination)	GO:151(ubiquitin ligase complex)	GO:5524(ATP binding); GO:5488(binding); GO:46872(metal ion binding); GO:166(nucleotide binding); GO:4842(ubiquitin-protein ligase activity); GO:8270(zinc ion binding)	NM_015089	Hs.485434
4.645	NM_000104	CYP1B1	Cytochrome P450, family 1, subfamily B, polypeptide 1	0.562689	74.5	P	2.61373	559.6	P	202437_s_at	2p21	2		cytochrome P450, family 1, subfamily B, polypeptide 1	Glaucoma 3A, primary congenital; Glaucoma, early-onset, digenic; Glaucoma, primary open angle, adult-onset; Glaucoma, primary open angle, juvenile-onset; Peters anomaly			GeneID:1545; HGNC:2597; HPRD:HPRD_03464; MIM:601771; GI:4503203; CCDS:CCDS1793.1	GO:6118(electron transport); GO:1747(eye development (sensu Mammalia)); GO:7601(visual perception)	GO:5783(endoplasmic reticulum); GO:16020(membrane); GO:5792(microsome)	GO:5489(electron transporter activity); GO:20037(heme binding); GO:5506(iron ion binding); GO:46872(metal ion binding); GO:4497(monooxygenase activity); GO:19825(oxygen binding); GO:50381(unspecific monooxygenase activity)	NM_000104	Hs.154654
4.633	AA934610	SMAD9	SMAD, mothers against DPP homolog 9 (Drosophila)	0.32855	43.5	P	1.52219	325.9	P	227719_at	13	13					EST						Hs.123119
4.633	U50748	LEPR	Leptin receptor	0.0936556	12.4	P	0.433909	92.9	P	209894_at	1p31	1		leptin receptor isoform 2	Obesity, morbid, with hypogonadism			GI:3236286	GO:7166(cell surface receptor linked signal transduction); GO:7275(development); GO:6112(energy reserve metabolism)	GO:5887(integral to plasma membrane); GO:16020(membrane)	GO:4896(hematopoietin/interferon-class (D200-domain) cytokine receptor activity)	NM_001003679	Hs.23581
4.628	AA133285		Transcribed locus	0.340634	45.1	P	1.57637	337.5	P	230383_x_at	17	17					EST						Hs.14691
4.628	AV733950	EGR1	Early growth response 1	0.181269	24	A	0.83886	179.6	P	201693_s_at	5q31.1	5					EST						Hs.326035
4.615	AI879064	ADAM23	ADAM metallopeptidase domain 23	0.205438	27.2	P	0.948155	203	P	244463_at	2q33	2					EST						Hs.370287
4.608	NM_018530	GSDML	Gasdermin-like	0.229607	30.4	A	1.05792	226.5	P	219233_s_at	17q21.1	17		hypothetical protein LOC55876				GeneID:55876; HGNC:23690; HPRD:HPRD_17082; GI:8924176; CCDS:CCDS11354.1				NM_018530	Hs.306777
4.601	U31110		---	0.120091	15.9	A	0.552546	118.3	P	211602_s_at		0
4.583	AW779950	SLC25A27	Solute carrier family 25, member 27	0.170695	22.6	P	0.782345	167.5	P	230624_at	6p11.2-q12	6					EST						Hs.40510
4.581	BE669858	C7orf6	Sterile alpha motif domain containing 9-like	0.122357	16.2	A	0.560486	120	P	230036_at	7q21.3	7					EST						Hs.489118
4.576	AB029030	KIAA1107	KIAA1107	0.166163	22	P	0.760392	162.8	P	214098_at	1p22.1	1		KIAA1107 protein				GI:5689551				XM_034086	Hs.21554
4.568	AA570507	URB	Steroid sensitive gene 1	0.154079	20.4	A	0.703877	150.7	P	225241_at	3q13.2	3					EST						Hs.477128
4.563	AW444761	CDKN2B	Cyclin-dependent kinase inhibitor 2B (p15, inhibits CDK4)	0.347432	46	P	1.58524	339.4	P	236313_at	9p21	9					EST						Hs.72901
4.559	NM_005907	MAN1A1	Mannosidase, alpha, class 1A, member 1	0.14426	19.1	P	0.657637	140.8	P	208116_s_at	6q22	6	3.2.1.113	mannosidase, alpha, class 1A, member 1				GeneID:4121; HGNC:6821; HPRD:HPRD_05066; MIM:604344; GI:24497519; CCDS:CCDS5122.1	GO:5975(carbohydrate metabolism); GO:6487(protein amino acid N-linked glycosylation)	GO:5795(Golgi stack); GO:5783(endoplasmic reticulum); GO:16021(integral to membrane); GO:16020(membrane); GO:5624(membrane fraction)	GO:5509(calcium ion binding); GO:16798(hydrolase activity, acting on glycosyl bonds); GO:15923(mannosidase activity); GO:4571(mannosyl-oligosaccharide 1,2-alpha-mannosidase activity)	NM_005907	Hs.102788
4.548	U83508	ANGPT1	Angiopoietin 1	0.181269	24	A	0.824381	176.5	P	205608_s_at	8q22.3-q23	8		angiopoietin 1		ligand for the TIE2 receptor	angiogenesis; TEK; VEGF	GI:1907327	GO:1525(angiogenesis); GO:30154(cell differentiation); GO:7165(signal transduction)		GO:5102(receptor binding)	NM_001146	Hs.369675
4.544	AK026748	DKFZP761M1511	Hypothetical protein DKFZP761M1511	0.228097	30.2	P	1.03643	221.9	P	225355_at	5q35.2	5					oligo capping; fis (full insert sequence)						Hs.91521
4.541	N78412	SESN3	Sestrin 3	0.32855	43.5	P	1.49183	319.4	P	242899_at	11q21	11					EST						Hs.120633
4.539	NM_000877	IL1R1	Interleukin 1 receptor, type I	0.376133	49.8	P	1.70715	365.5	P	202948_at	2q12	2		interleukin 1 receptor, type I precursor				GeneID:3554; HGNC:5993; HPRD:HPRD_00994; MIM:147810; GI:4504659; CCDS:CCDS2055.1	GO:7166(cell surface receptor linked signal transduction); GO:6954(inflammatory response)	GO:5887(integral to plasma membrane); GO:16020(membrane)	GO:4909(interleukin-1, Type I, activating receptor activity); GO:5515(protein binding); GO:4888(transmembrane receptor activity)	NM_000877	Hs.557403
4.537	AK024690	FBXL20	Homo sapiens cDNA: FLJ21037 fis, clone CAE10055.	0.134441	17.8	P	0.609995	130.6	P	232412_at	17	17					oligo capping; fis (full insert sequence)						Hs.527935
4.534	BF571480	FBXL4	F-box and leucine-rich repeat protein 4	0.134441	17.8	P	0.609528	130.5	P	235450_at	6	6					EST						Hs.536850
4.534	NM_004670	PAPSS2	3'-phosphoadenosine 5'-phosphosulfate synthase 2	0.114048	15.1	A	0.517048	110.7	P	203059_s_at	10q23-q24	10	2.7.7.4	3'-phosphoadenosine 5'-phosphosulfate synthase 2 isoform b	SEMD, Pakistani type			GeneID:9060; HGNC:8604; HPRD:HPRD_04303; MIM:603005; GI:34447231; CCDS:CCDS7385.1	GO:6139(nucleobase, nucleoside, nucleotide and nucleic acid metabolism); GO:1501(skeletal development); GO:103(sulfate assimilation)	GO:5622(intracellular)	GO:5524(ATP binding); GO:4020(adenylylsulfate kinase activity); GO:166(nucleotide binding); GO:16779(nucleotidyltransferase activity); GO:4781(sulfate adenylyltransferase (ATP) activity)	NM_001015880	Hs.524491
4.531	AB007830	SCARA3	Scavenger receptor class A, member 3	0.124622	16.5	A	0.564689	120.9	P	223843_at	8p21	8		scavenger receptor class A, member 3 isoform 1			CSR2	GI:6230379	UV protection; phosphate transport; response to oxidative stress	cytoplasm	receptor activity; scavenger receptor activity	NM_016240	Hs.128856
4.529	AI968085	WNT5A	Wingless-type MMTV integration site family, member 5A	0.141994	18.8	P	0.643157	137.7	P	213425_at	3p21-p14	3					EST						Hs.152213
4.529	AL136528		---	0.102719	13.6	P	0.465203	99.6	P	232546_at		0
4.52	NM_001099	ACPP	Acid phosphatase, prostate	0.241692	32	A	1.09248	233.9	P	204393_s_at	3q21-q23	3	3.1.3.2	prostatic acid phosphatase precursor				GeneID:55; HGNC:125; HPRD:HPRD_01378; MIM:171790; GI:6382064; CCDS:CCDS3073.1	GO:74(regulation of progression through cell cycle)	GO:5576(extracellular region)	GO:3993(acid phosphatase activity); GO:16787(hydrolase activity); GO:4725(protein tyrosine phosphatase activity)	NM_001099	Hs.433060
4.513	NM_005086	SSPN	Sarcospan (Kras oncogene-associated gene)	0.126888	16.8	A	0.57263	122.6	P	204964_s_at	12p11.2	12		sarcospan				GeneID:8082; HGNC:11322; HPRD:HPRD_03359; MIM:601599; GI:16933561; CCDS:CCDS8707.1	GO:7155(cell adhesion); GO:6936(muscle contraction)	GO:5856(cytoskeleton); GO:16010(dystrophin-associated glycoprotein complex); GO:5887(integral to plasma membrane)		NM_005086	Hs.183428
4.505	AL565238	LOC153222	Adult retina protein	0.166918	22.1	P	0.751985	161	P	225956_at	5q35.1	5					EST						Hs.484195
4.505	BE222668	SLC9A9	Solute carrier family 9 (sodium/hydrogen exchanger), member 9	0.129909	17.2	A	0.585241	125.3	P	227791_at	3q24	3					EST						Hs.302257
4.491	AF088061	SREBF1	Smith-Magenis syndrome chromosome region, candidate 3	0.112538	14.9	A	0.505371	108.2	M	1556540_a_at	17	17					FLI_CDNA						Hs.554776
4.483	NM_002758	MAP2K6	Mitogen-activated protein kinase kinase 6	0.324018	42.9	P	1.45259	311	P	205698_s_at	17q24.3	17	2.7.1.-	mitogen-activated protein kinase kinase 6 isoform 1				GeneID:5608; HGNC:6846; HPRD:HPRD_03155; MIM:601254; GI:14589900; CCDS:CCDS11686.1	GO:6975(DNA damage induced protein phosphorylation); GO:7050(cell cycle arrest); GO:6468(protein amino acid phosphorylation); GO:7165(signal transduction)		GO:5524(ATP binding); GO:4708(MAP kinase kinase activity); GO:166(nucleotide binding); GO:5515(protein binding); GO:4674(protein serine/threonine kinase activity); GO:4713(protein-tyrosine kinase activity); GO:16740(transferase activity)	NM_002758	Hs.463978
4.469	AF019214	HBP1	HMG-box transcription factor 1	0.440332	58.3	P	1.96777	421.3	P	209102_s_at	7q22-q31	7		HMG-box transcription factor 1				GI:2460169	GO:16055(Wnt receptor signaling pathway); GO:6355(regulation of transcription, DNA-dependent); GO:6350(transcription)	GO:5634(nucleus)	GO:3677(DNA binding)	NM_012257	Hs.162032
4.469	AL565362	SLC2A13	Solute carrier family 2 (facilitated glucose transporter), member 13	0.731118	96.8	P	3.26716	699.5	P	227176_at	12	12					EST						Hs.558595
4.466	AI656232	OTUB2	OTU domain, ubiquitin aldehyde binding 2	0.10574	14	A	0.472209	101.1	P	222878_s_at	14q32.13	14					EST						Hs.278815
4.459	NM_006121	KRT1	Keratin 1 (epidermolytic hyperkeratosis)	0.10423	13.8	A	0.464736	99.5	P	205900_at	12q12-q13	12		keratin 1	Cyclic ichthyosis with epidermolytic hyperkeratosis; Epidermolytic hyperkeratosis; Ichthyosis histrix, Curth-Macklin type; Keratosis palmoplantaria striata; Keratosis palmoplantaris striata III; Unna-Thost disease, nonepidermolytic			GeneID:3848; HGNC:6412; HPRD:HPRD_00763; MIM:139350; GI:17318569; CCDS:CCDS8836.1	GO:1867(complement activation, lectin pathway); GO:8544(epidermis development); GO:42730(fibrinolysis); GO:45765(regulation of angiogenesis); GO:6979(response to oxidative stress)	GO:5856(cytoskeleton); GO:5882(intermediate filament); GO:16020(membrane)	GO:5515(protein binding); GO:4872(receptor activity); GO:5200(structural constituent of cytoskeleton); GO:5529(sugar binding)	NM_006121	Hs.80828
4.448	M33376	AKR1C1	Aldo-keto reductase family 1, member C1 (dihydrodiol dehydrogenase 1; 20-alpha (3-alpha)-hydroxysteroid dehydrogenase)	0.904079	119.7	P	4.02149	861	P	211653_x_at	10p15-p14	10	1.1.1.213	aldo-keto reductase family 1, member C2	Obesity, hyperphagia, and developmental delay		chlordecone reductase		GO:15722(canalicular bile acid transport); GO:7586(digestion); GO:6629(lipid metabolism); GO:8202(steroid metabolism); GO:6810(transport)		GO:47026(3-alpha-hydroxysteroid dehydrogenase (A-specific) activity); GO:15125(bile acid transporter activity); GO:5488(binding); GO:5489(electron transporter activity); GO:16491(oxidoreductase activity); GO:47115(trans-1,2-dihydrobenzene-1,2-diol dehydrogenase activity)	NM_001354	Hs.460260
4.446	BG292233	INSIG1	Insulin induced gene 1	0.979607	129.7	P	4.35497	932.4	P	201626_at	7q36	7					EST						Hs.520819
4.444	AI004009		Transcribed locus, weakly similar to NP_009083.1 zinc finger protein 195 [Homo sapiens]	0.141994	18.8	A	0.631014	135.1	P	222288_at	3	3					EST						Hs.130526
4.443	AA748423	LOC90408	Hypothetical protein LOC90408	0.17145	22.7	P	0.761794	163.1	P	242518_at	15q14	15					EST						Hs.363351
4.434	M18767	C1S	Complement component 1, s subcomponent	0.814199	107.8	P	3.61046	773	P	208747_s_at	12p13	12	3.4.21.42	complement component 1, s subcomponent	C1r/C1s deficiency, combined; C1s deficiency, isolated		complement subcomponent C1s; serine protease; zymogen	GI:179648; GDB:G00-119-730	GO:7186(G-protein coupled receptor protein signaling pathway); GO:4(biological process unknown); GO:6958(complement activation, classical pathway); GO:45087(innate immune response); GO:6508(proteolysis)	GO:8372(cellular component unknown); GO:5615(extracellular space); GO:16021(integral to membrane)	GO:5509(calcium ion binding); GO:3816(complement component C1s activity); GO:5554(molecular function unknown); GO:1584(rhodopsin-like receptor activity)	NM_001734	Hs.458355
4.431	AW467136	SSPN	Sarcospan (Kras oncogene-associated gene)	0.195619	25.9	A	0.866885	185.6	P	226932_at	12p11.2	12					EST						Hs.183428
4.431	BF435952	C14orf28	Chromosome 14 open reading frame 28	0.146526	19.4	P	0.649229	139	P	235369_at	14q21.2	14					EST						Hs.82098
4.43	AL583520	CALD1	Caldesmon 1	0.969789	128.4	P	4.29659	919.9	P	212077_at	7q33	7					EST						Hs.490203
4.425	H09620	LOC339400	Hypothetical protein LOC339400	0.19864	26.3	P	0.879028	188.2	P	241014_at	1	1					EST						Hs.23783
4.408	BC020718	IF	I factor (complement)	2.57628	341.1	P	11.3568	2431.5	P	1555564_a_at	4q25	4	3.4.21.45	I factor (complement)	C3b inactivator deficiency		MGC	GeneID:3426; MIM:217030; GI:18089117	GO:6958(complement activation, classical pathway); GO:45087(innate immune response); GO:6508(proteolysis)	GO:5615(extracellular space); GO:16020(membrane)	GO:3818(complement factor I activity); GO:8233(peptidase activity); GO:5044(scavenger receptor activity)	NM_000204	Hs.312485
4.407	BF432333	FLJ31196	Hypothetical protein FLJ31196	0.231873	30.7	A	1.02195	218.8	P	231068_at	17p11.2	17					EST						Hs.126830
4.37	NM_006355	TRIM38	Tripartite motif-containing 38	0.641994	85	P	2.8057	600.7	P	203568_s_at	6p21.3	6		tripartite motif-containing 38				GeneID:10475; HGNC:10059; HPRD:HPRD_15555; GI:5454014; CCDS:CCDS4568.1	GO:43123(positive regulation of I-kappaB kinase/NF-kappaB cascade); GO:16567(protein ubiquitination)	GO:8372(cellular component unknown); GO:151(ubiquitin ligase complex)	GO:46872(metal ion binding); GO:4871(signal transducer activity); GO:4842(ubiquitin-protein ligase activity); GO:8270(zinc ion binding)	NM_006355	Hs.202510
4.37	BE644953		Transcribed locus	0.181269	24	P	0.792153	169.6	P	238875_at	2	2					EST						Hs.560916
4.367	NM_004223	UBE2L6	Ubiquitin-conjugating enzyme E2L 6	1.48338	196.4	P	6.47781	1386.9	P	201649_at	11q12	11	6.3.2.19	ubiquitin-conjugating enzyme E2L 6 isoform 1				GeneID:9246; HGNC:12490; HPRD:HPRD_04867; MIM:603890; GI:4759282; CCDS:CCDS7960.1	GO:6512(ubiquitin cycle)		GO:16874(ligase activity); GO:5515(protein binding); GO:4840(ubiquitin conjugating enzyme activity); GO:8642(ubiquitin-like activating enzyme activity); GO:4842(ubiquitin-protein ligase activity)	NM_004223	Hs.425777
4.366	AW006123	FBXO32	F-box protein 32	0.290786	38.5	A	1.2695	271.8	P	225803_at	8q24.13	8					EST						Hs.403933
4.362	NM_005764	MAP17	PDZK1 interacting protein 1	0.153323	20.3	P	0.668846	143.2	P	1553589_a_at	1p33	1		PDZK1 interacting protein 1				GeneID:10158; HGNC:16887; HPRD:HPRD_06211; MIM:607178; GI:5031657; CCDS:CCDS546.1		GO:5576(extracellular region); GO:16021(integral to membrane)		NM_005764	Hs.431099
4.358	BE148534	SERPINB13	UV-B repressed sequence, HUR 7	3.40181	450.4	P	14.8262	3174.3	P	216258_s_at	18q21.3-q22	18					EST						Hs.241407
4.357	NM_022898	BCL11B	B-cell CLL/lymphoma 11B (zinc finger protein)	0.148792	19.7	P	0.648295	138.8	P	219528_s_at	14q32.2	14		B-cell CLL/lymphoma 11B isoform 2				GeneID:64919; HGNC:13222; MIM:606558; GI:12597635; CCDS:CCDS9949.1	GO:6355(regulation of transcription, DNA-dependent); GO:6350(transcription)	GO:5634(nucleus)	GO:46872(metal ion binding); GO:3676(nucleic acid binding); GO:8270(zinc ion binding)	NM_022898	Hs.510396
4.355	AK024855	CTSS	Cathepsin S	0.143505	19	A	0.624942	133.8	P	232617_at	1q21	1	3.4.22.27	cathepsin S preproprotein			oligo capping; fis (full insert sequence)		GO:6955(immune response); GO:6508(proteolysis)	GO:5576(extracellular region); GO:5764(lysosome)	GO:4218(cathepsin S activity)	NM_004079	Hs.181301
4.335	BF059748	GCNT2	Glucosaminyl (N-acetyl) transferase 2, I-branching enzyme	0.15861	21	A	0.687529	147.2	P	230788_at	6p24	6					EST						Hs.519884
4.325	AF198052	FYB	FYN binding protein (FYB-120/130)	0.34139	45.2	P	1.47641	316.1	P	211795_s_at	5p13.1	5		FYN binding protein (FYB-120/130) isoform 1				GI:7416993	GO:6607(NLS-bearing substrate import into nucleus); GO:4(biological process unknown); GO:6955(immune response); GO:6468(protein amino acid phosphorylation); GO:7243(protein kinase cascade); GO:7165(signal transduction)	GO:15629(actin cytoskeleton); GO:5634(nucleus)	GO:5515(protein binding); GO:5102(receptor binding)	NM_001465	Hs.370503
4.324	BE897866	ACADSB	Acyl-Coenzyme A dehydrogenase, short/branched chain	0.10574	14	A	0.457263	97.9	P	226030_at	10q25-q26	10					EST						Hs.81934
4.316	NM_000930	PLAT	Plasminogen activator, tissue	2.58535	342.3	P	11.1593	2389.2	P	201860_s_at	8p12	8	3.4.21.68	plasminogen activator, tissue type isoform 1 preproprotein	Plasminogen activator deficiency			GeneID:5327; HGNC:9051; HPRD:HPRD_01419; MIM:173370; GI:4505861; CCDS:CCDS6126.1	GO:7596(blood coagulation); GO:6464(protein modification); GO:6508(proteolysis)	GO:5576(extracellular region); GO:5615(extracellular space)	GO:8233(peptidase activity); GO:8243(plasminogen activator activity)	NM_000930	Hs.491582
4.313	BE326919	SAT	Spermidine/spermine N1-acetyltransferase	2.85045	377.4	P	12.2943	2632.2	P	230333_at	Xp22.1	23					EST						Hs.28491
4.313	L37198		(clone B3B3E13) Huntington's disease candidate region mRNA fragment	0.114804	15.2	A	0.495096	106	P	217253_at	4	4					Huntington's disease locus						Hs.581990
4.312	AA502768	FLJ32363	FLJ32363 protein	0.274925	36.4	P	1.18543	253.8	P	229886_at	5p12	5					EST						Hs.448041
4.299	NM_015513	CRELD1	Cysteine-rich with EGF-like domains 1	0.236405	31.3	P	1.01635	217.6	P	203368_at	3p25.3	3		cysteine-rich with EGF-like domains 1 isoform 1	Atrioventricular septal defect, partial, with heterotaxy syndrome; Atrioventricular septal defect, susceptibility to, 2			GeneID:78987; HGNC:14630; HPRD:HPRD_06206; MIM:607170; GI:22095397; CCDS:CCDS2593.1		GO:16021(integral to membrane)	GO:5509(calcium ion binding); GO:5198(structural molecule activity)	NM_001031717	Hs.9383
4.298	AV762916	ABI1	Abl-interactor 1	0.435801	57.7	P	1.87296	401	P	238563_at	10p11.2	10					EST						Hs.508148
4.295	AI686890		Transcribed locus	0.265106	35.1	P	1.13872	243.8	P	239587_at	4	4					EST						Hs.201600
4.294	AJ276230	PLD1	Phospholipase D1, phophatidylcholine-specific	0.425982	56.4	P	1.82905	391.6	P	215723_s_at	3q26	3		phospholipase D1, phophatidylcholine-specific			alternative splicing; phospholipase D1; PLD1 gene	GI:7161183; GOA:Q13393; UniProtKB/Swiss-Prot:Q13393	GO:7265(Ras protein signal transduction); GO:6935(chemotaxis); GO:16042(lipid catabolism); GO:8152(metabolism); GO:6644(phospholipid metabolism)	GO:5795(Golgi stack); GO:5783(endoplasmic reticulum); GO:5768(endosome); GO:16020(membrane)	GO:16787(hydrolase activity); GO:4630(phospholipase D activity)	NM_002662	Hs.478230
4.291	M55580	SAT	Spermidine/spermine N1-acetyltransferase	5.8935	780.3	P	25.2863	5413.8	P	210592_s_at	Xp22.1	23	2.3.1.57	spermidine/spermine N1-acetyltransferase	Keratosis follicularis spinulosa decalvans		spermidine/spermine N1-acetyltransferase	GI:338336			GO:8415(acyltransferase activity); GO:4145(diamine N-acetyltransferase activity); GO:16740(transferase activity)	NM_002970	Hs.28491
4.287	AI674787	LOC340351	ATP/GTP binding protein-like 3	0.101208	13.4	P	0.433909	92.9	P	232395_x_at	7q33	7					EST						Hs.552618
4.286	AI802997		Transcribed locus, moderately similar to NP_005496.3 scavenger receptor class B, member 1; CD36 antigen-like 1; CD36 antigen (collagen type I receptor, thrombospondin receptor)-like 1; scavenger receptor class B type 1; scavenger receptor class B type III [Homo sapiens]	0.173716	23	P	0.744512	159.4	P	235211_at	11	11					EST						Hs.525015
4.283	AA721252	ADAM23	ADAM metallopeptidase domain 23	0.133686	17.7	P	0.57263	122.6	P	240143_at	2	2					EST						Hs.370287
4.279	NM_006159	NELL2	NEL-like 2 (chicken)	0.187311	24.8	A	0.801495	171.6	P	203413_at	12q13.11-q13.12	12		nel-like 2				GeneID:4753; HGNC:7751; HPRD:HPRD_11891; MIM:602320; GI:5453766; CCDS:CCDS8746.1	GO:7155(cell adhesion)	GO:5576(extracellular region)	GO:5509(calcium ion binding); GO:5198(structural molecule activity)	NM_006159	Hs.505326
4.276	AB014737	SMOC2	SPARC related modular calcium binding 2	0.178248	23.6	A	0.762261	163.2	P	223235_s_at	6q27	6		secreted modular calcium-binding protein 2				GI:12248773		GO:5578(extracellular matrix (sensu Metazoa))	GO:5509(calcium ion binding)	NM_022138	Hs.487200
4.275	BE138757	PGM2L1	Phosphoglucomutase 2-like 1	0.459215	60.8	P	1.9631	420.3	P	238417_at	11q13.4	11					EST						Hs.26612
4.27	AI719655	CASP1	Caspase 1, apoptosis-related cysteine peptidase (interleukin 1, beta, convertase)	0.159366	21.1	A	0.680523	145.7	P	206011_at	11q23	11					EST						Hs.2490
4.268	NM_024744	ALS2CR8	Amyotrophic lateral sclerosis 2 (juvenile) chromosome region, candidate 8	0.145015	19.2	P	0.61887	132.5	P	219834_at	2q33.2	2		amyotrophic lateral sclerosis 2 (juvenile) chromosome region, candidate 8				GeneID:79800; HGNC:14435; HPRD:HPRD_10464; MIM:607586; GI:20806095			GO:16301(kinase activity)	NM_024744	Hs.444982
4.265	BE513151	SREBF2	Sterol regulatory element binding transcription factor 2	0.429003	56.8	M	1.82952	391.7	P	201247_at	22q13	22					EST						Hs.443258
4.26	AI829605	CST3	Cystatin C (amyloid angiopathy and cerebral hemorrhage)	0.191088	25.3	A	0.814106	174.3	P	237623_at	20p11.21	20					EST						Hs.304682
4.252	U79283	DBP	D site of albumin promoter (albumin D-box) binding protein	0.339879	45	P	1.44512	309.4	P	209782_s_at	19q13.3	19		D site of albumin promoter (albumin D-box) binding protein				GI:1710257	GO:6357(regulation of transcription from RNA polymerase II promoter); GO:48511(rhythmic process); GO:6350(transcription)	GO:5634(nucleus)	GO:3677(DNA binding); GO:3702(RNA polymerase II transcription factor activity)	NM_001352	Hs.414480
4.25	NM_020987	ANK3	Ankyrin 3, node of Ranvier (ankyrin G)	1.571	208	P	6.67725	1429.6	P	206385_s_at	10q21	10		ankyrin 3 isoform 2				RP11-369L1.1	GO:7016(cytoskeletal anchoring); GO:6605(protein targeting); GO:7165(signal transduction)	GO:5794(Golgi apparatus); GO:8372(cellular component unknown); GO:5856(cytoskeleton); GO:5783(endoplasmic reticulum)	GO:5554(molecular function unknown); GO:5515(protein binding); GO:5200(structural constituent of cytoskeleton)	NM_001149	Hs.499725
4.245	AF141347	TUBA3	Tubulin, alpha 3	0.183535	24.3	P	0.779075	166.8	P	209118_s_at	12q12-12q14.3	12		tubulin, alpha 3				GI:4929134	GO:7018(microtubule-based movement); GO:51258(protein polymerization)	GO:5874(microtubule); GO:43234(protein complex)	GO:5525(GTP binding); GO:3924(GTPase activity); GO:166(nucleotide binding); GO:5198(structural molecule activity)	NM_006009	Hs.524395
4.235	AI950023		wq15g03.x1 NCI_CGAP_Kid12 Homo sapiens cDNA clone IMAGE:2471380 3' similar to contains element MER22 MER22 repetitive element ;, mRNA sequence.	0.114804	15.2	P	0.486221	104.1	P	244433_at	4	4					EST						Hs.270751
4.225	U73191	KCNJ15	Potassium inwardly-rectifying channel, subfamily J, member 15	1.15408	152.8	P	4.87623	1044	P	210119_at	21q22.2	21		potassium inwardly-rectifying channel J15				GI:1765985	GO:6811(ion transport); GO:6813(potassium ion transport)	GO:5887(integral to plasma membrane); GO:16020(membrane); GO:5624(membrane fraction)	GO:5242(inward rectifier potassium channel activity); GO:5267(potassium channel activity); GO:30955(potassium ion binding); GO:5244(voltage-gated ion channel activity)	NM_002243	Hs.411299
4.222	BC028703	LASS3	LAG1 longevity assurance homolog 3 (S. cerevisiae)	0.759819	100.6	P	3.20831	686.9	P	1554253_a_at	15q26.3	15		hypothetical protein LOC204219			MGC	GeneID:204219; GI:22382205	GO:8610(lipid biosynthesis); GO:6355(regulation of transcription, DNA-dependent)	GO:16021(integral to membrane); GO:5634(nucleus)	GO:3700(transcription factor activity)	NM_178842	Hs.567771
4.196	NM_003069	SMARCA1	SWI/SNF related, matrix associated, actin dependent regulator of chromatin, subfamily a, member 1	0.510574	67.6	P	2.14246	458.7	P	203875_at	Xq25	23		SWI/SNF-related matrix-associated actin-dependent regulator of chromatin a1 isoform a				RP3-353H6.2	GO:6338(chromatin remodeling); GO:6355(regulation of transcription, DNA-dependent); GO:6350(transcription)	GO:5634(nucleus)	GO:5524(ATP binding); GO:3677(DNA binding); GO:4386(helicase activity); GO:16787(hydrolase activity); GO:166(nucleotide binding)	NM_003069	Hs.152292
4.189	NM_017631	FLJ20035	Hypothetical protein FLJ20035	1.50604	199.4	P	6.3092	1350.8	P	218986_s_at	4q32.3	4		hypothetical protein LOC55601				GeneID:55601; HPRD:HPRD_07877; GI:29725619	protein biosynthesis	intracellular; ribosome	ATP binding; ATP-dependent helicase activity; nucleic acid binding; structural constituent of ribosome	NM_017631	Hs.481141
4.18	NM_030797	FAM49A	Family with sequence similarity 49, member A	0.169184	22.4	A	0.707146	151.4	P	208092_s_at	2p24.3-p24.2	2		hypothetical protein LOC81553				GeneID:81553; HGNC:25373; HPRD:HPRD_07729; GI:13540580; CCDS:CCDS1688.1				NM_030797	Hs.467769
4.175	U05598	AKR1C2	Aldo-keto reductase family 1, member C2 (dihydrodiol dehydrogenase 2; bile acid binding protein; 3-alpha hydroxysteroid dehydrogenase, type III)	0.963746	127.6	A	4.02382	861.5	P	209699_x_at	10p15-p14	10	1.1.1.213	aldo-keto reductase family 1, member C2	Obesity, hyperphagia, and developmental delay	bile acid binder		GI:531160	GO:15722(canalicular bile acid transport); GO:7586(digestion); GO:6629(lipid metabolism); GO:8202(steroid metabolism); GO:6810(transport)		GO:47026(3-alpha-hydroxysteroid dehydrogenase (A-specific) activity); GO:15125(bile acid transporter activity); GO:5488(binding); GO:5489(electron transporter activity); GO:16491(oxidoreductase activity); GO:47115(trans-1,2-dihydrobenzene-1,2-diol dehydrogenase activity)	NM_001354	Hs.567256
4.169	AA584310	CTHRC1	Collagen triple helix repeat containing 1	0.951662	126	P	3.96777	849.5	P	225681_at	8q22.3	8					EST						Hs.405614
4.165	AI417268		Hypothetical protein LOC550643	0.185801	24.6	P	0.773937	165.7	P	225028_at	X	23					EST						Hs.355559
4.161	NM_003385	VSNL1	Visinin-like 1	0.89577	118.6	P	3.72723	798	P	203798_s_at	2p24.3	2		visinin-like 1				GeneID:7447; HGNC:12722; HPRD:HPRD_02890; MIM:600817; GI:21361559; CCDS:CCDS1689.1			GO:5509(calcium ion binding)	NM_003385	Hs.444212
4.159	NM_020405	PLXDC1	Plexin domain containing 1	0.10423	13.8	P	0.433442	92.8	P	219700_at	17q21.1	17		plexin domain containing 1 precursor				GeneID:57125; HGNC:20945; HPRD:HPRD_08439; MIM:606826; GI:15011862; CCDS:CCDS11333.1	angiogenesis; development	GO:16020(membrane)	GO:4872(receptor activity)	NM_020405	Hs.125036
4.151	AI640855	ALDH6A1	Aldehyde dehydrogenase 6 family, member A1	0.170695	22.6	P	0.708547	151.7	P	221588_x_at	14q24.3	14					EST						Hs.293970
4.148	M87507	CASP1	Caspase 1, apoptosis-related cysteine peptidase (interleukin 1, beta, convertase)	1.321	174.9	P	5.47968	1173.2	P	209970_x_at	11q23	11	3.4.22.36	caspase 1 isoform beta precursor			cysteine protease; interleukin-1 beta convertase	GI:186286	GO:43123(positive regulation of I-kappaB kinase/NF-kappaB cascade); GO:6508(proteolysis); GO:42981(regulation of apoptosis); GO:7165(signal transduction)	GO:5622(intracellular)	GO:8656(caspase activator activity); GO:30693(caspase activity); GO:8234(cysteine-type peptidase activity); GO:5515(protein binding); GO:4871(signal transducer activity)	NM_001223	Hs.2490
4.145	BC007521		---	0.160121	21.2	A	0.663709	142.1	P	1554077_a_at		0
4.141	AF142573	LOC83690	Cysteine-rich secretory protein LCCL domain containing 1	1.37462	182	P	5.6922	1218.7	P	223475_at	8q21.11	8		cocoacrisp				GI:12002311		extracellular		NM_031461	Hs.436542
4.14	NM_005797	EVA1	Epithelial V-like antigen 1	0.699396	92.6	P	2.89584	620	P	203779_s_at	11q24	11		epithelial V-like antigen 1 precursor				GeneID:10205; HGNC:3496; HPRD:HPRD_05340; MIM:604873; GI:5032247; CCDS:CCDS8393.1	GO:7155(cell adhesion); GO:7156(homophilic cell adhesion); GO:9653(morphogenesis)	GO:5856(cytoskeleton); GO:16021(integral to membrane); GO:16020(membrane)	GO:5515(protein binding)	NM_005797	Hs.116651
4.136	AW137073		Full length insert cDNA clone YZ04E02	0.26435	35	P	1.09341	234.1	P	229455_at	8	8					EST						Hs.420459
4.129	BC034500	LASS3	LAG1 longevity assurance homolog 3 (S. cerevisiae)	0.438822	58.1	P	1.81177	387.9	P	1554252_a_at	15q26.3	15		hypothetical protein LOC204219			MGC	GeneID:204219; GI:21759791	GO:8610(lipid biosynthesis); GO:6355(regulation of transcription, DNA-dependent)	GO:16021(integral to membrane); GO:5634(nucleus)	GO:3700(transcription factor activity)	NM_178842	Hs.567771
4.128	NM_014349	APOL3	Apolipoprotein L, 3	0.209215	27.7	M	0.863615	184.9	P	221087_s_at	22q13.1	22		apolipoprotein L3 isoform 2				GeneID:80833; HGNC:14868; MIM:607253; GI:7656973; CCDS:CCDS13923.1	GO:6954(inflammatory response); GO:6869(lipid transport); GO:42157(lipoprotein metabolism); GO:43123(positive regulation of I-kappaB kinase/NF-kappaB cascade)	GO:5576(extracellular region)	GO:8289(lipid binding); GO:5319(lipid transporter activity); GO:4871(signal transducer activity)	NM_014349	Hs.474737
4.127	AI659800	FLJ38725	Hypothetical protein FLJ38725	0.217523	28.8	P	0.897711	192.2	P	228937_at	13q14.11	13					EST						Hs.210586
4.126	NM_001146	ANGPT1	Angiopoietin 1	0.193353	25.6	A	0.797758	170.8	P	205609_at	8q22.3-q23	8		angiopoietin 1				GeneID:284; HGNC:484; HPRD:HPRD_03392; MIM:601667; GI:20532340; CCDS:CCDS6306.1	GO:1525(angiogenesis); GO:30154(cell differentiation); GO:7165(signal transduction)		GO:5102(receptor binding)	NM_001146	Hs.369675
4.113	BF514585	SESN3	Sestrin 3	0.168429	22.3	A	0.692667	148.3	P	243546_at	11q21	11					EST						Hs.120633
4.1	N45312		CDNA FLJ38039 fis, clone CTONG2013934	0.512085	67.8	P	2.09949	449.5	P	228159_at	13	13					EST						Hs.46506
4.071	AA228366	ITGAV	Integrin, alpha V (vitronectin receptor, alpha polypeptide, antigen CD51)	0.259063	34.3	P	1.05465	225.8	P	236251_at	2	2					EST						Hs.436873
4.053	AA453163	LOC115294	Protein-L-isoaspartate (D-aspartate) O-methyltransferase domain containing 1	1.03852	137.5	P	4.20878	901.1	P	226119_at	8q11.23	8					EST						Hs.308480
4.04	NM_019093	UGT1A6	UDP glucuronosyltransferase 1 family, polypeptide A9	1.9577	259.2	P	7.90986	1693.5	P	208596_s_at	2q37	2	2.4.1.17	UDP glycosyltransferase 1 family, polypeptide A3 precursor				GeneID:54659; HGNC:12535; HPRD:HPRD_07566; MIM:606428; GI:13487900; CCDS:CCDS2509.1	GO:8152(metabolism)	GO:5783(endoplasmic reticulum); GO:16021(integral to membrane); GO:5792(microsome)	GO:15020(glucuronosyltransferase activity)	NM_019093	Hs.554822
4.028	AB051499	KIAA1712	KIAA1712	0.246979	32.7	P	0.994862	213	P	231850_x_at	4q34	4		KIAA1712				GI:12697969				NM_030633	Hs.555989
4.018	AA528138	USP30	Ubiquitin specific peptidase 30	0.324773	43	P	1.305	279.4	P	227572_at	12q24.11	12					EST						Hs.486434
4.016	AK092103	C6orf199	Chromosome 6 open reading frame 199	0.135952	18	P	0.546007	116.9	P	1564002_a_at	6q21	6					oligo capping; fis (full insert sequence)						Hs.486169
4.008	BF038548	PAM	Peptidylglycine alpha-amidating monooxygenase	1.4713	194.8	P	5.89631	1262.4	P	214620_x_at	5q14-q21	5					EST						Hs.369430
4.005	BG287153	MAN1A1	Mannosidase, alpha, class 1A, member 1	0.486405	64.4	P	1.94816	417.1	P	221760_at	6q22	6					EST						Hs.102788
4.001	AI692575		Similar to death-associated protein	0.225076	29.8	A	0.900514	192.8	P	229290_at	2q24.1	2					EST						Hs.59761
3.997	BG231712	PCGF3	Polycomb group ring finger 3	0.223565	29.6	M	0.893508	191.3	P	230408_at	4p16.3	4					EST						Hs.144309
3.996	BF109592	PTD012	LP4947	0.230363	30.5	P	0.920598	197.1	P	223268_at	11q21	11					EST						Hs.8360
3.988	AW015417	FAM3C	Family with sequence similarity 3, member C	0.176737	23.4	P	0.704811	150.9	P	236316_at	7q22.1-q31.1	7					EST						Hs.434053
3.983	NM_016817	OAS2	2'-5'-oligoadenylate synthetase 2, 69/71kDa	0.481118	63.7	P	1.91639	410.3	P	204972_at	12q24.2	12	2.7.7.-	2'-5'-oligoadenylate synthetase 2 isoform 3				GeneID:4939; HGNC:8087; HPRD:HPRD_04518; MIM:603350; GI:74229019	GO:6955(immune response); GO:6139(nucleobase, nucleoside, nucleotide and nucleic acid metabolism)	GO:16020(membrane); GO:5792(microsome)	GO:5524(ATP binding); GO:3723(RNA binding); GO:16779(nucleotidyltransferase activity); GO:16740(transferase activity)	NM_001032731	Hs.414332
3.98	BG177759	WDR26	WD repeat domain 26	0.279456	37	P	1.1121	238.1	P	224898_at	1q42.12	1					EST						Hs.497873
3.976	AI972386	C9orf150	Chromosome 9 open reading frame 150	0.14426	19.1	P	0.573564	122.8	P	227443_at	9p23	9					EST						Hs.445356
3.976	AW138350	LOC348938	Ichthyin protein	0.308157	40.8	P	1.22513	262.3	P	230188_at	5q33.3	5					EST						Hs.4285
3.974	AA045174		MRNA; cDNA DKFZp586B211 (from clone DKFZp586B211)	0.205438	27.2	P	0.816441	174.8	P	213158_at	3	3					EST						Hs.193784
3.971	NM_000591	CD14	CD14 antigen	0.385196	51	A	1.52966	327.5	P	201743_at	5q22-q32	5		CD14 antigen precursor				GeneID:929; HGNC:1628; HPRD:HPRD_01151; MIM:158120; GI:4557417; CCDS:CCDS4232.1	GO:6915(apoptosis); GO:7166(cell surface receptor linked signal transduction); GO:6954(inflammatory response); GO:6909(phagocytosis)	GO:19898(extrinsic to membrane); GO:5886(plasma membrane)	GO:16019(peptidoglycan receptor activity)	NM_000591	Hs.163867
3.962	AU144005	ITGAV	Integrin, alpha V (vitronectin receptor, alpha polypeptide, antigen CD51)	0.228097	30.2	P	0.903783	193.5	P	232797_at	2	2					EST						Hs.436873
3.961	AA026666		Transcribed locus	0.143505	19	P	0.568426	121.7	P	235611_at	5	5					EST						Hs.49367
3.961	BC009735		CDNA clone IMAGE:3878708	0.15861	21	P	0.628211	134.5	P	1568633_a_at	18	18											Hs.259498
3.961	BE567130	KLRK1	Killer cell lectin-like receptor subfamily K, member 1	0.289275	38.3	P	1.14573	245.3	P	242873_at	12p13.2-p12.3	12					EST						Hs.387787
3.959	AF055084	MASS1	Monogenic, audiogenic seizure susceptibility 1 homolog (mouse)	0.514351	68.1	P	2.03643	436	P	223582_at	5q13	5		very large G-protein coupled receptor 1	Convulsions, familial febrile, 4; Usher syndrome, type IIC			GI:5902966	cell-cell adhesion; neurogenesis; neuropeptide signaling pathway	membrane	G-protein coupled receptor activity; calcium ion binding	NM_032119	Hs.482811
3.953	AF090918	GLUD1	Glutamate dehydrogenase 1	0.165408	21.9	A	0.6539	140	P	232741_at	10	10					FLI_CDNA						Hs.500409
3.949	AI823453	LOC284058	LOC284058 protein	0.217523	28.8	P	0.858944	183.9	P	243589_at	17q21.31	17					EST						Hs.405514
3.945	L49506	CCNG2	Cyclin G2	0.205438	27.2	P	0.810369	173.5	P	211559_s_at	4q21.1	4		cyclin G2			cyclin; cyclin G2	GI:1236235	GO:75(cell cycle checkpoint); GO:51301(cell division); GO:7067(mitosis); GO:74(regulation of progression through cell cycle)			NM_004354	Hs.13291
3.938	NM_003670	BHLHB2	Basic helix-loop-helix domain containing, class B, 2	1.18807	157.3	P	4.67865	1001.7	P	201170_s_at	3p26	3		basic helix-loop-helix domain containing, class B, 2				GeneID:8553; HGNC:1046; HPRD:HPRD_16050; MIM:604256; GI:4503299; CCDS:CCDS2565.1	GO:6355(regulation of transcription, DNA-dependent)	GO:5634(nucleus)	GO:3700(transcription factor activity)	NM_003670	Hs.171825
3.928	NM_002965	S100A9	S100 calcium binding protein A9 (calgranulin B)	6.54456	866.5	P	25.7095	5504.4	P	203535_at	1q21	1		S100 calcium-binding protein A9				GeneID:6280; HGNC:10499; HPRD:HPRD_00472; MIM:123886; GI:4506773; CCDS:CCDS1036.1	GO:7267(cell-cell signaling); GO:6954(inflammatory response)	GO:5615(extracellular space)	GO:5509(calcium ion binding); GO:4871(signal transducer activity)	NM_002965	Hs.112405
3.919	NM_005767	P2RY5	Purinergic receptor P2Y, G-protein coupled, 5	1.12311	148.7	P	4.40121	942.3	P	218589_at	13q14	13		G-protein coupled purinergic receptor P2Y5				GeneID:10161; HGNC:15520; HPRD:HPRD_16465; MIM:609239; GI:33695113; CCDS:CCDS9410.1	GO:7186(G-protein coupled receptor protein signaling pathway); GO:7165(signal transduction)	GO:16021(integral to membrane)	GO:45028(purinergic nucleotide receptor activity, G-protein coupled); GO:4872(receptor activity); GO:1584(rhodopsin-like receptor activity)	NM_005767	Hs.123464
3.918	W57613		Transcribed locus, weakly similar to NP_062553.1 hypothetical protein FLJ11267 [Homo sapiens]	0.170695	22.6	A	0.668846	143.2	P	236180_at	12	12					EST						Hs.79856
3.901	AI148006	MAML2	Mastermind-like 2 (Drosophila)	0.147281	19.5	A	0.574498	123	P	244414_at	11	11					EST						Hs.428214
3.899	AB040891	KIAA1458	KIAA1458 protein	0.114048	15.1	A	0.444652	95.2	P	224843_at	4p12	4		KIAA1458 protein				GI:7959177				XM_044434	Hs.479677
3.889	AW467070	RAB6A	RAB6A, member RAS oncogene family	0.125378	16.6	A	0.487623	104.4	P	239445_at	11	11					EST						Hs.503222
3.889	AA054642	FLJ31842	Transmembrane protein 56	0.212236	28.1	P	0.825315	176.7	P	237515_at	1p21.3	1					EST						Hs.483512
3.885	BF003134	CLCA2	Chloride channel, calcium activated, family member 2	5.28927	700.3	P	20.5483	4399.4	P	217528_at	1p31-p22	1					EST						Hs.241551
3.883	NM_014636	RALGPS1	Ral GEF with PH domain and SH3 binding motif 1	0.200151	26.5	A	0.777207	166.4	P	204199_at	9q34.13	9		Ral GEF with PH domain and SH3 binding motif 1				RP13-225O21.1	GO:7264(small GTPase mediated signal transduction)	GO:8372(cellular component unknown)	GO:5085(guanyl-nucleotide exchange factor activity)	NM_014636	Hs.432842
3.879	AW976247		Transcribed locus	0.129909	17.2	P	0.50397	107.9	P	241728_at	7	7					EST						Hs.153248
3.871	X76061	RBL2	Retinoblastoma-like 2 (p130)	1.64124	217.3	P	6.35404	1360.4	P	212331_at	16q12.2	16		retinoblastoma-like 2 (p130)			130K protein; p130 gene	GI:416031; GOA:Q08999; UniProtKB/Swiss-Prot:Q08999	GO:7049(cell cycle); GO:45786(negative regulation of progression through cell cycle); GO:6355(regulation of transcription, DNA-dependent); GO:6350(transcription)	GO:5634(nucleus)	GO:3677(DNA binding); GO:5515(protein binding)	NM_005611	Hs.513609
3.859	AA811371		Transcribed locus	0.122357	16.2	P	0.472209	101.1	P	238098_at	9	9					EST						Hs.123362
3.856	AI821565	FLJ42957	FLJ42957 protein	0.311934	41.3	P	1.20271	257.5	P	237591_at	12	12					EST						Hs.441601
3.855	NM_018166	FLJ10647	Chromosome 1 open reading frame 78	0.119335	15.8	A	0.460065	98.5	P	220134_x_at	1p34.3	1		hypothetical protein LOC55194				GeneID:55194; HGNC:25558; HPRD:HPRD_07690; GI:8922567; CCDS:CCDS406.1				NM_018166	Hs.87016
3.852	AW136397	C6orf85	Chromosome 6 open reading frame 85	0.115559	15.3	A	0.445119	95.3	P	242055_at	6p25.2	6					EST						Hs.132340
3.846	BE222220	LEMD1	LEM domain containing 1	0.231118	30.6	P	0.888837	190.3	P	229927_at	1q32.1	1					EST						Hs.181245
3.838	AW512196	SERPINB1	Serpin peptidase inhibitor, clade B (ovalbumin), member 1	1.56722	207.5	P	6.01541	1287.9	P	228726_at	6p25	6					EST						Hs.381167
3.837	AF130095	FN; CIG; MSF; FINC; LETS; DKFZp686H0342; DKFZp686I1370; DKFZp686F10164; DKFZp686O13149	fibronectin 1	0.468278	62	P	1.79682	384.7	P	210495_x_at	2q34	2		fibronectin 1 isoform 3 preproprotein			HTC	GI:11493494	GO:6953(acute-phase response); GO:7155(cell adhesion); GO:16477(cell migration); GO:8152(metabolism); GO:9611(response to wounding); GO:7169(transmembrane receptor protein tyrosine kinase signaling pathway)	GO:5578(extracellular matrix (sensu Metazoa)); GO:5576(extracellular region); GO:5615(extracellular space)	GO:5518(collagen binding); GO:5201(extracellular matrix structural constituent); GO:8201(heparin binding); GO:16491(oxidoreductase activity)	NM_002026	Hs.418138
3.83	AV708945	CATSPER2	Cation channel, sperm associated 2	0.40861	54.1	P	1.56516	335.1	P	235452_at	15	15					EST						Hs.389181
3.82	AI478771	ZNF148	Zinc finger protein 148 (pHZ-52)	0.454683	60.2	P	1.73704	371.9	P	239024_at	3q21	3					EST						Hs.380334
3.816	AI300520	STC1	Stanniocalcin 1	0.596677	79	P	2.27697	487.5	P	204595_s_at	8p21-p11.2	8					EST						Hs.25590
3.811	NM_000695	ALDH3B2	Aldehyde dehydrogenase 3 family, member B2	0.231118	30.6	P	0.880897	188.6	P	204942_s_at	11q13	11	1.2.1.5	aldehyde dehydrogenase 3B2				GeneID:222; HGNC:411; HPRD:HPRD_03559; MIM:601917; GI:73695879	GO:6066(alcohol metabolism); GO:6629(lipid metabolism); GO:8152(metabolism)		GO:4030(aldehyde dehydrogenase [NAD(P)+] activity); GO:16491(oxidoreductase activity)	NM_000695	Hs.87539
3.807	AA918317	BCL11B	B-cell CLL/lymphoma 11B (zinc finger protein)	0.208459	27.6	P	0.793554	169.9	P	222895_s_at	14q32.2	14					EST						Hs.510396
3.798	NM_006307	SRPX	Sushi-repeat-containing protein, X-linked	0.532477	70.5	P	2.02242	433	P	204955_at	Xp21.1	23		sushi-repeat-containing protein, X-linked				GeneID:8406; HGNC:11309; HPRD:HPRD_02175; MIM:300187; GI:5454086; CCDS:CCDS14245.1	GO:7155(cell adhesion)	GO:9986(cell surface); GO:16020(membrane)	GO:5515(protein binding)	NM_006307	Hs.15154
3.796	AF227192	TDRKH	Tudor and KH domain containing	0.135952	18	P	0.516114	110.5	P	223530_at	1q21	1		tudor and KH domain containing				GI:7109258			GO:3723(RNA binding); GO:3676(nucleic acid binding)	NM_006862	Hs.144439
3.796	AW966474	SUSD3	Sushi domain containing 3	0.196375	26	A	0.745446	159.6	P	227182_at	9q22.31	9					EST						Hs.88417
3.796	AW166925	REPS1	RALBP1 associated Eps domain containing 1	0.19713	26.1	P	0.748248	160.2	P	215201_at	6	6					EST						Hs.334603
3.788	AU145309	PAPLN	Papilin, proteoglycan-like sulfated glycoprotein	0.114048	15.1	A	0.432041	92.5	P	226435_at	14q24.2	14					EST						Hs.458428
3.786	NM_003272	TM7SF1	Transmembrane 7 superfamily member 1 (upregulated in kidney)	0.273414	36.2	P	1.03503	221.6	P	204137_at	1q42-q43	1		transmembrane 7 superfamily member 1 (upregulated in kidney)				GeneID:7107; HGNC:11862; HPRD:HPRD_06878; MIM:604658; GI:4507545; CCDS:CCDS1609.1		GO:16021(integral to membrane); GO:5887(integral to plasma membrane); GO:5624(membrane fraction)		NM_003272	Hs.498160
3.785	NM_006536	CLCA2	Chloride channel, calcium activated, family member 2	3.47734	460.4	P	13.1607	2817.7	P	206164_at	1p31-p22	1		calcium activated chloride channel 2				GeneID:9635; HGNC:2016; HPRD:HPRD_04923; MIM:604003; GI:5729769; CCDS:CCDS708.1	GO:6821(chloride transport); GO:6810(transport)	GO:5887(integral to plasma membrane)	GO:5247(voltage-gated chloride channel activity)	NM_006536	Hs.241551
3.784	AI582773		Hypothetical gene supported by BC053580	0.271903	36	P	1.02896	220.3	P	214373_at	3	3					EST						Hs.124620
3.784	AK025534		Homo sapiens cDNA: FLJ21881 fis, clone HEP02746.	0.114048	15.1	P	0.431574	92.4	P	232876_at	6	6					oligo capping; fis (full insert sequence)						Hs.432823
3.778	NM_138450	ARL11	ADP-ribosylation factor-like 11	0.172961	22.9	P	0.653433	139.9	P	1552691_at	13q14.2	13		ADP-ribosylation factor-like 11	Leukemia, chronic lymphatic, susceptibility to			RP11-432M24.1	GO:6886(intracellular protein transport); GO:7264(small GTPase mediated signal transduction)		GO:5525(GTP binding); GO:166(nucleotide binding)	NM_138450	Hs.558599
3.768	NM_012244	SLC7A8	Solute carrier family 7 (cationic amino acid transporter, y+ system), member 8	0.29003	38.4	A	1.09295	234	P	202752_x_at	14q11.2	14		solute carrier family 7 (cationic amino acid transporter, y+ system), member 8 isoform a				GeneID:23428; HGNC:11066; HPRD:HPRD_11971; MIM:604235; GI:33286428; CCDS:CCDS9590.1	GO:6520(amino acid metabolism); GO:6865(amino acid transport); GO:6461(protein complex assembly); GO:6810(transport)	GO:16021(integral to membrane); GO:5887(integral to plasma membrane); GO:16020(membrane); GO:5886(plasma membrane)	GO:15359(amino acid permease activity); GO:5279(amino acid-polyamine transporter activity); GO:15175(neutral amino acid transporter activity)	NM_012244	Hs.22891
3.761	AW173691	ACSL5	Acyl-CoA synthetase long-chain family member 5	0.476586	63.1	P	1.79262	383.8	P	222592_s_at	10q25.1-q25.2	10					EST						Hs.11638
3.756	H88339	FLJ33979	Methyltransferase 5 domain containing 1	0.153323	20.3	A	0.575899	123.3	P	243736_at	11	11					EST						Hs.243326
3.754	AA651631	YAF2	YY1 associated factor 2	0.213746	28.3	P	0.802429	171.8	P	243561_at	12	12					EST						Hs.505289
3.753	AI281371	PTPN13	Protein tyrosine phosphatase, non-receptor type 13 (APO-1/CD95 (Fas)-associated phosphatase)	0.263595	34.9	P	0.989257	211.8	P	243792_x_at	4q21.3	4					EST						Hs.436142
3.751	BC002666	GBP1	Guanylate binding protein 1, interferon-inducible, 67kDa	0.978097	129.5	P	3.66885	785.5	P	202269_x_at	1p22.2	1		guanylate binding protein 1, interferon-inducible, 67kD			MGC	GeneID:2633; MIM:600411; GI:12803663	GO:6955(immune response)		GO:5525(GTP binding); GO:3924(GTPase activity); GO:166(nucleotide binding)	NM_002053	Hs.62661
3.745	AF323540	APOL1	Apolipoprotein L, 1	0.415408	55	P	1.55581	333.1	P	209546_s_at	22q13.1	22		apolipoprotein L1 isoform a precursor	?Schizophrenia			GI:12408013	GO:8203(cholesterol metabolism); GO:6629(lipid metabolism); GO:6869(lipid transport); GO:42157(lipoprotein metabolism); GO:8202(steroid metabolism)	GO:5615(extracellular space)	GO:8289(lipid binding); GO:5319(lipid transporter activity)	NM_003661	Hs.114309
3.733	AFFX-ThrX-M		---	0.651813	86.3	P	2.43298	520.9	P	AFFX-ThrX-M_at		0
3.73	BF679849	FYB	FYN binding protein (FYB-120/130)	0.357251	47.3	P	1.33255	285.3	P	227266_s_at	5p13.1	5					EST						Hs.370503
3.729	NM_002638	PI3	Peptidase inhibitor 3, skin-derived (SKALP)	1.66616	220.6	P	6.21392	1330.4	P	203691_at	20q12-q13	20		elafin preproprotein				GeneID:5266; HGNC:8947; HPRD:HPRD_15947; MIM:182257; GI:4505787; CCDS:CCDS13344.1	GO:7620(copulation)	GO:5578(extracellular matrix (sensu Metazoa))	GO:5515(protein binding); GO:4867(serine-type endopeptidase inhibitor activity)	NM_002638	Hs.112341
3.727	NM_016546	C1RL	Complement component 1, r subcomponent-like	0.832326	110.2	P	3.10182	664.1	P	218983_at	12p13.31	12		complement component 1, r subcomponent-like precursor				GeneID:51279; HGNC:21265; HPRD:HPRD_07093; MIM:608974; GI:7706083; CCDS:CCDS8573.1	GO:6508(proteolysis)		GO:4252(serine-type endopeptidase activity)	NM_016546	Hs.567497
3.722	BE645386	C11orf8	Metallophosphoesterase domain containing 2	0.610272	80.8	P	2.27137	486.3	P	215692_s_at	11p13	11					EST						Hs.289795
3.721	NM_002772	PRSS7	Protease, serine, 7 (enterokinase)	0.138218	18.3	P	0.514246	110.1	P	207638_at	21q21	21	3.4.21.9	enterokinase precursor	Enterokinase deficiency			GeneID:5651; HGNC:9490; HPRD:HPRD_05972; MIM:606635; GI:4506151; CCDS:CCDS13571.1	GO:6508(proteolysis)	GO:5903(brush border); GO:16021(integral to membrane); GO:16020(membrane)	GO:4275(enteropeptidase activity); GO:8233(peptidase activity); GO:5044(scavenger receptor activity)	NM_002772	Hs.149473
3.717	AW291664	KIAA0703	KIAA0703 gene product	0.205438	27.2	P	0.763662	163.5	P	214798_at	16q24.1	16					EST						Hs.6168
3.714	AK025142	BPA; BP240; BPAG1; MACF2; CATX-15; KIAA0465; KIAA1470	dystonin	0.129909	17.2	P	0.482485	103.3	P	232098_at	6p12-p11	6		dystonin isoform 1e precursor			oligo capping; fis (full insert sequence)	RP3-361I14.2	GO:30036(actin cytoskeleton organization and biogenesis); GO:7155(cell adhesion); GO:7050(cell cycle arrest); GO:7010(cytoskeleton organization and biogenesis); GO:7229(integrin-mediated signaling pathway); GO:45104(intermediate filament cytoskeleton organization and biogenesis)	GO:5604(basement membrane); GO:5737(cytoplasm); GO:16023(cytoplasmic membrane-bound vesicle); GO:5856(cytoskeleton); GO:5615(extracellular space); GO:30056(hemidesmosome); GO:5911(intercellular junction)	GO:3779(actin binding); GO:51015(actin filament binding); GO:5509(calcium ion binding); GO:5178(integrin binding); GO:8022(protein C-terminus binding); GO:5515(protein binding); GO:5200(structural constituent of cytoskeleton)	NM_001723
3.712	BI869014	DLGAP1	Discs, large (Drosophila) homolog-associated protein 1	0.228852	30.3	A	0.849603	181.9	P	1560019_at	18	18					EST						Hs.556463
3.7	AI817145	PDCD5	Programmed cell death 5	0.129909	17.2	P	0.480617	102.9	P	227751_at	19q12-q13.1	19					EST						Hs.443831
3.696	NM_012198	GCA	Grancalcin, EF-hand calcium binding protein	0.192598	25.5	P	0.711817	152.4	P	203765_at	2q24.2	2		grancalcin, EF-hand calcium binding protein				GeneID:25801; HGNC:15990; HPRD:HPRD_06122; MIM:607030; GI:6912388; CCDS:CCDS2218.1	GO:6944(membrane fusion)	GO:5737(cytoplasm); GO:5886(plasma membrane)	GO:5509(calcium ion binding)	NM_012198	Hs.377894
3.694	AL157398		---	0.316465	41.9	P	1.16908	250.3	P	203961_at		0
3.689	AW083849		xc46a12.x1 NCI_CGAP_Eso2 Homo sapiens cDNA clone IMAGE:2587294 3' similar to contains Alu repetitive element;, mRNA sequence.	0.132931	17.6	P	0.490425	105	P	238723_at		0					EST
3.689	AK025348	THRAP2	Homo sapiens cDNA: FLJ21695 fis, clone COL09653.	0.129909	17.2	A	0.479215	102.6	P	216109_at	12q24.22	12					oligo capping; fis (full insert sequence)						Hs.435249
3.687	AF059317	HBXAP	Hepatitis B virus x associated protein	0.255287	33.8	A	0.941149	201.5	M	223818_s_at	11q13.5	11		remodeling and spacing factor 1				GI:12001942	GO:6338(chromatin remodeling); GO:43392(negative regulation of DNA binding); GO:45892(negative regulation of transcription, DNA-dependent); GO:6334(nucleosome assembly); GO:16584(nucleosome spacing); GO:50434(positive regulation of viral transcription); GO:6350(transcription); GO:6352(transcription initiation)	GO:31213(RSF complex); GO:5634(nucleus)	GO:16887(NOT ATPase activity); GO:42393(histone binding); GO:46872(metal ion binding); GO:16563(transcriptional activator activity); GO:16564(transcriptional repressor activity); GO:8270(zinc ion binding)	NM_016578	Hs.420229
3.681	BF055474	PHF11	PHD finger protein 11	0.640483	84.8	P	2.35778	504.8	P	221816_s_at	13q14.2	13					EST						Hs.369039
3.68	NM_020436	SALL4	Sal-like 4 (Drosophila)	0.279456	37	A	1.02849	220.2	P	229661_at	20q13.13-q13.2	20		sal-like 4	Duane-radial ray syndrome			GeneID:57167; HGNC:15924; HPRD:HPRD_08458; MIM:607343; GI:10047144; CCDS:CCDS13438.1	GO:6355(regulation of transcription, DNA-dependent); GO:6350(transcription)	GO:5634(nucleus)	GO:3677(DNA binding); GO:46872(metal ion binding); GO:3676(nucleic acid binding); GO:8270(zinc ion binding)	NM_020436	Hs.517113
3.68	N45228	GABBR1	Gamma-aminobutyric acid (GABA) B receptor, 1	0.136707	18.1	P	0.503036	107.7	P	238569_at	6p21.31	6					EST						Hs.167017
3.676	BC002832	BTN3A2	Butyrophilin, subfamily 3, member A2	0.622357	82.4	P	2.28772	489.8	P	209846_s_at	6p22.1	6		butyrophilin, subfamily 3, member A2 precursor			MGC	GeneID:11118; HGNC:1139; IMGT/GENE-DB:1139; MIM:1139; GI:76496505	GO:4(biological process unknown)	GO:8372(cellular component unknown); GO:16021(integral to membrane)	GO:5554(molecular function unknown)	NM_007047	Hs.376046
3.675	AI342246		Transcribed locus	0.236405	31.3	P	0.868753	186	P	239229_at	X	23					EST						Hs.50125
3.671	NM_020215	C14orf132	Chromosome 14 open reading frame 132	0.287009	38	P	1.05371	225.6	P	218820_at	14q32.2	14		hypothetical protein LOC56967				GeneID:56967; HGNC:20346; HPRD:HPRD_16603; GI:9910206		GO:16021(integral to membrane)		NM_020215	Hs.6434
3.671	NM_001353	AKR1C1	Aldo-keto reductase family 1, member C1 (dihydrodiol dehydrogenase 1; 20-alpha (3-alpha)-hydroxysteroid dehydrogenase)	1.5355	203.3	P	5.63662	1206.8	P	204151_x_at	10p15-p14	10	1.3.1.20	aldo-keto reductase family 1, member C1				GeneID:1645; HGNC:384; HPRD:HPRD_07194; MIM:600449; GI:5453543; CCDS:CCDS7061.1	GO:6805(xenobiotic metabolism)	GO:5737(cytoplasm)	GO:47006(20-alpha-hydroxysteroid dehydrogenase activity); GO:4033(aldo-keto reductase activity); GO:15125(bile acid transporter activity); GO:5488(binding); GO:5489(electron transporter activity); GO:16491(oxidoreductase activity); GO:47115(trans-1,2-dihydrobenzene-1,2-diol dehydrogenase activity)	NM_001353	Hs.460260
3.67	M27877	ZNF83	Zinc finger protein 83 (HPF1)	0.150302	19.9	P	0.551611	118.1	P	221645_s_at	19q13.3	19		zinc finger protein 83 (HPF1)				GI:11917507	GO:6355(regulation of transcription, DNA-dependent); GO:6350(transcription)	GO:5634(nucleus)	GO:46872(metal ion binding); GO:3676(nucleic acid binding); GO:3700(transcription factor activity); GO:8270(zinc ion binding)	NM_018300	Hs.467210
3.665	NM_016234	ACSL5	Acyl-CoA synthetase long-chain family member 5	0.317221	42	P	1.16254	248.9	P	218322_s_at	10q25.1-q25.2	10	6.2.1.3	acyl-CoA synthetase long-chain family member 5 isoform a				RP11-324O2.5	GO:6631(fatty acid metabolism); GO:6629(lipid metabolism); GO:8152(metabolism)	GO:16021(integral to membrane)	GO:3824(catalytic activity); GO:16874(ligase activity); GO:4467(long-chain-fatty-acid-CoA ligase activity); GO:287(magnesium ion binding)	NM_016234	Hs.11638
3.663	AW275379	WDR33	WD repeat domain 33	0.129154	17.1	A	0.473143	101.3	P	229141_at	2	2					EST						Hs.554831
3.661	BE465037	EIF4E3	Eukaryotic translation initiation factor 4E member 3	0.833082	110.3	P	3.04998	653	P	225940_at	3p14	3					EST						Hs.476782
3.66	NM_007286	SYNPO	Synaptopodin	0.156344	20.7	A	0.572163	122.5	P	202796_at	5q33.1	5		synaptopodin				GeneID:11346; HGNC:30672; HPRD:HPRD_12179; MIM:608155; GI:40353727; CCDS:CCDS4308.1		GO:5856(cytoskeleton)	GO:3779(actin binding)	NM_007286	Hs.435228
3.652	AL050097	DLG1	Discs, large homolog 1 (Drosophila)	0.126888	16.8	P	0.463335	99.2	P	233869_x_at	3q29	3		hypothetical protein			HUM	GI:4884124; TrEMBL:Q9Y3V9					Hs.292549
3.651	BE217882	KIAA1718	KIAA1718 protein	0.166163	22	A	0.606726	129.9	P	221778_at	7q34	7					EST						Hs.308710
3.645	NM_014781	RB1CC1	RB1-inducible coiled-coil 1	2.45468	325	P	8.94628	1915.4	P	202034_x_at	8p22-q21.13	8		Rb1-inducible coiled coil protein 1	Breast cancer, somatic			GeneID:9821; HGNC:15574; HPRD:HPRD_06019; MIM:606837; GI:41281499			GO:16301(kinase activity)	NM_014781	Hs.196102
3.64	NM_021730	NALP1	synonyms: CARD7, DEFCAP, PP1044, KIAA0926, DEFCAP-L/S, DKFZp586O1822; isoform 1 is encoded by transcript variant 1; death effector filament-forming Ced-4-like apoptosis protein; caspase recruitment domain protein 7; NACHT, LRR and PYD containing protein 1; NAC-alpha/beta/gamma/delta; NACHT, leucine rich repeat and PYD containing 1; go_component: intracellular [goid 0005622] [evidence IC] [pmid 11…	0.179003	23.7	A	0.651565	139.5	P	218380_at	17p13.2	17		death effector filament-forming Ced-4-like apoptosis protein isoform 1				GeneID:22861; HGNC:14374; HPRD:HPRD_07364; MIM:606636; GI:14719829
3.639	BM980001		UI-CF-EN1-acy-l-16-0-UI.s1 UI-CF-EN1 Homo sapiens cDNA clone UI-CF-EN1-acy-l-16-0-UI 3', mRNA sequence.	0.522659	69.2	P	1.90192	407.2	P	1557116_at	22	22					EST						Hs.363456
3.638	AW014593	GBP1	Guanylate binding protein 1, interferon-inducible, 67kDa	1.31647	174.3	P	4.78888	1025.3	P	231577_s_at	1p22.2	1					EST						Hs.62661
3.631	AC004997		---	0.229607	30.4	A	0.833723	178.5	P	233528_s_at		0
3.621	BF693302		602081105F1 NIH_MGC_81 Homo sapiens cDNA clone IMAGE:4245577 5', mRNA sequence.	0.129909	17.2	M	0.470341	100.7	P	238451_at		0					EST
3.62	NM_019903	ADD3	Adducin 3 (gamma)	2.15559	285.4	P	7.80243	1670.5	P	201753_s_at	10q24.2-q24.3	10		adducin 3 (gamma) isoform b				GeneID:120; HGNC:245; MIM:601568; GI:9951927; CCDS:CCDS7562.1		GO:5856(cytoskeleton); GO:16020(membrane)	GO:5516(calmodulin binding); GO:5200(structural constituent of cytoskeleton)	NM_001121	Hs.501012
3.618	NM_030666	SERPINB1	Serpin peptidase inhibitor, clade B (ovalbumin), member 1	4.27719	566.3	P	15.4759	3313.4	P	212268_at	6p25	6		serine (or cysteine) proteinase inhibitor, clade B (ovalbumin), member 1				GeneID:1992; HGNC:3311; HPRD:HPRD_00555; MIM:130135; GI:13489087; CCDS:CCDS4477.1		GO:5737(cytoplasm)	GO:4867(serine-type endopeptidase inhibitor activity)	NM_030666	Hs.381167
3.613	AI760942	EPB41L2	Erythrocyte membrane protein band 4.1-like 2	0.216012	28.6	P	0.780476	167.1	P	242652_at	6	6					EST						Hs.486470
3.612	NM_152555		---	0.22281	29.5	P	0.804764	172.3	P	1553295_at		0
3.61	NM_000463	UGT1A6	UDP glucuronosyltransferase 1 family, polypeptide A9	1.56344	207	P	5.64409	1208.4	P	207126_x_at	2q37	2	2.4.1.17	UDP glycosyltransferase 1 family, polypeptide A1 precursor	Crigler-Najjar syndrome, type I; Crigler-Najjar syndrome, type II; Gilbert syndrome; Hyperbilirubinemia, familial transcient neonatal			GeneID:54658; HGNC:12530; HPRD:HPRD_08933; MIM:191740; GI:8850236; CCDS:CCDS2510.1	GO:6789(bilirubin conjugation); GO:7586(digestion); GO:8210(estrogen metabolism); GO:8152(metabolism)	GO:5783(endoplasmic reticulum); GO:16021(integral to membrane); GO:5792(microsome)	GO:15020(glucuronosyltransferase activity)	NM_000463	Hs.554822
3.609	NM_024810	FLJ23018	---	0.418429	55.4	P	1.51004	323.3	P	205584_at	Xq23	23		hypothetical protein FLJ23018				GeneID:79868; LocusID:79868; GI:13376195				NM_024810	Hs.169078
3.608	AF339768	MBNL2	Muscleblind-like 2 (Drosophila)	0.506798	67.1	P	1.82858	391.5	P	232369_at	13	13					FLI_CDNA						Hs.125715
3.607	AW303375	URB	Steroid sensitive gene 1	0.348943	46.2	P	1.25876	269.5	P	225242_s_at	3q13.2	3					EST						Hs.477128
3.607	AA362254		Transcribed locus, moderately similar to XP_510104.1 PREDICTED: similar to hypothetical protein FLJ25224 [Pan troglodytes]	0.14426	19.1	A	0.520318	111.4	P	1555967_at	1	1					EST						Hs.529633
3.605	U38545	PLD1	Phospholipase D1, phophatidylcholine-specific	0.366314	48.5	P	1.32041	282.7	P	177_at	3q26	3		phospholipase D1, phophatidylcholine-specific		Cleaves phosphatidylcholine to phosphatidic acid and choline		GI:1185463	GO:7265(Ras protein signal transduction); GO:6935(chemotaxis); GO:16042(lipid catabolism); GO:8152(metabolism); GO:6644(phospholipid metabolism)	GO:5795(Golgi stack); GO:5783(endoplasmic reticulum); GO:5768(endosome); GO:16020(membrane)	GO:16787(hydrolase activity); GO:4630(phospholipase D activity)	NM_002662	Hs.478230
3.604	AU144855	CYP1B1	Cytochrome P450, family 1, subfamily B, polypeptide 1	0.876888	116.1	P	3.16067	676.7	P	202436_s_at	2p21	2					EST						Hs.154654
3.604	BF111821	WSB1	WD repeat and SOCS box-containing 1	0.76284	101	P	2.74918	588.6	P	201295_s_at	17q11.1	17					EST						Hs.446017
3.602	AI051248	FLJ32115	Hypothetical protein FLJ32115	0.379909	50.3	P	1.36852	293	P	227450_at	12p12.3	12					EST						Hs.162143
3.596	NM_002661	PLCG2	Phospholipase C, gamma 2 (phosphatidylinositol-specific)	0.231873	30.7	P	0.833723	178.5	P	204613_at	16q24.1	16	3.1.4.3	phospholipase C, gamma 2 (phosphatidylinositol-specific)				GeneID:5336; HGNC:9066; MIM:600220; GI:4505871	GO:7166(cell surface receptor linked signal transduction); GO:7242(intracellular signaling cascade); GO:16042(lipid catabolism); GO:6644(phospholipid metabolism)		GO:5509(calcium ion binding); GO:16787(hydrolase activity); GO:4435(phosphoinositide phospholipase C activity); GO:5515(protein binding); GO:4871(signal transducer activity)	NM_002661	Hs.413111
3.595	NM_002970	SAT	Spermidine/spermine N1-acetyltransferase	6.7213	889.9	P	24.1644	5173.6	P	203455_s_at	Xp22.1	23	2.3.1.57	spermidine/spermine N1-acetyltransferase	Keratosis follicularis spinulosa decalvans			GeneID:6303; HGNC:10540; HPRD:HPRD_02431; MIM:313020; GI:4506789; CCDS:CCDS14207.1			GO:8415(acyltransferase activity); GO:4145(diamine N-acetyltransferase activity); GO:16740(transferase activity)	NM_002970	Hs.28491
3.588	NM_023112	OTUB2	OTU domain, ubiquitin aldehyde binding 2	0.270393	35.8	P	0.970107	207.7	P	219369_s_at	14q32.13	14		OTU domain, ubiquitin aldehyde binding 2				GeneID:78990; HGNC:20351; HPRD:HPRD_07620; MIM:608338; GI:12962939; CCDS:CCDS9917.1	GO:6512(ubiquitin cycle)		GO:8234(cysteine-type peptidase activity)	NM_023112	Hs.278815
3.587	NM_004411	DNCI1	Dynein, cytoplasmic 1, intermediate chain 1	0.14426	19.1	A	0.517515	110.8	P	205348_s_at	7q21.3-q22.1	7		dynein, cytoplasmic, intermediate polypeptide 1				GeneID:1780; HGNC:2963; HPRD:HPRD_04798; MIM:603772; GI:4758178; CCDS:CCDS5644.1		GO:5868(cytoplasmic dynein complex); GO:5874(microtubule)	GO:3774(motor activity)	NM_004411	Hs.440364
3.587	AI491983	EPHX1	Epoxide hydrolase 1, microsomal (xenobiotic)	0.166918	22.1	P	0.598786	128.2	P	228549_at	1q42.1	1					EST						Hs.89649
3.585	AI057238	CHCHD5	Coiled-coil-helix-coiled-coil-helix domain containing 5	0.14577	19.3	A	0.522653	111.9	P	235825_at	2q13	2					EST						Hs.375707
3.585	AJ005866	SLC35D2	Solute carrier family 35, member D2	0.350453	46.4	A	1.25642	269	P	213082_s_at	9q22.32	9		solute carrier family 35, member D2			Sqv-7-like protein	GI:4008517; GOA:O95454; UniProtKB/TrEMBL:O95454	GO:4(biological process unknown)	GO:8372(cellular component unknown)	GO:5338(nucleotide-sugar transporter activity)	NM_007001	Hs.494556
3.583	AF118887	VAV3	Vav 3 oncogene	4.10574	543.6	P	14.7104	3149.5	P	218806_s_at	1p13.3	1		vav 3 oncogene		activates Rho/Rac GTP synthase		GI:4416408	GO:7242(intracellular signaling cascade); GO:7264(small GTPase mediated signal transduction)		GO:5096(GTPase activator activity); GO:5070(SH3/SH2 adaptor activity); GO:19992(diacylglycerol binding); GO:5085(guanyl-nucleotide exchange factor activity); GO:46872(metal ion binding); GO:8270(zinc ion binding)	NM_006113	Hs.267659
3.581	AK001406	SENP6	SUMO1/sentrin specific peptidase 6	0.242447	32.1	P	0.868286	185.9	P	214790_at	6q13-q14.3	6		SUMO1/sentrin specific protease 6			oligo capping; fis (full insert sequence)	RP1-134M13.1	GO:6508(proteolysis); GO:6512(ubiquitin cycle)		GO:8234(cysteine-type peptidase activity)	NM_015571	Hs.485784
3.581	BF514096		LOC439993	0.136707	18.1	A	0.489491	104.8	P	244308_at	10	10					EST						Hs.36190
3.578	BE966604	C7orf6	Sterile alpha motif domain containing 9-like	0.43429	57.5	P	1.55395	332.7	P	226603_at	7q21.3	7					EST						Hs.489118
3.568	BG165833	FADS1	Fatty acid desaturase 1	1.11631	147.8	P	3.98272	852.7	P	208963_x_at	11q12.2-q13.1	11					EST						Hs.503546
3.567	AB018289	KIAA0746	KIAA0746 protein	0.314955	41.7	P	1.12331	240.5	P	212314_at	4p15.2	4		hypothetical protein LOC23231				GI:3882213			GO:5488(binding)	NM_015187	Hs.479384
3.563	NM_002064	GLRX	Glutaredoxin (thioltransferase)	0.622357	82.4	P	2.21719	474.7	P	206662_at	5q14	5		glutaredoxin (thioltransferase)				GeneID:2745; HGNC:4330; HPRD:HPRD_02707; MIM:600443; GI:4504025; CCDS:CCDS4078.1	GO:45454(cell redox homeostasis); GO:6118(electron transport)		GO:5489(electron transporter activity); GO:15038(glutathione disulfide oxidoreductase activity)	NM_002064	Hs.28988
3.562	AFFX-ThrX-3		---	1.09215	144.6	P	3.88977	832.8	P	AFFX-ThrX-3_at		0
3.561	BI547087		603190322F1 NIH_MGC_95 Homo sapiens cDNA clone IMAGE:5261717 5', mRNA sequence.	0.240181	31.8	A	0.855208	183.1	P	1568983_a_at		0					EST
3.56	BF001594	PPIL2	Peptidylprolyl isomerase (cyclophilin)-like 2	0.249245	33	P	0.887436	190	P	206063_x_at	22q11.21	22					EST						Hs.438587
3.551	NM_005589	ALDH6A1	Aldehyde dehydrogenase 6 family, member A1	0.225831	29.9	P	0.801962	171.7	P	204290_s_at	14q24.3	14	1.2.1.27	aldehyde dehydrogenase 6A1 precursor	Methylmalonate semialdehyde dehydrogenase deficiency			GeneID:4329; HGNC:7179; HPRD:HPRD_04416; MIM:603178; GI:11095441; CCDS:CCDS9826.1	GO:8152(metabolism); GO:6220(pyrimidine nucleotide metabolism); GO:6573(valine metabolism)	GO:5739(mitochondrion)	GO:18478(malonate-semialdehyde dehydrogenase (acetylating) activity); GO:4491(methylmalonate-semialdehyde dehydrogenase (acylating) activity); GO:16491(oxidoreductase activity)	NM_005589	Hs.293970
3.551	AI270356		CDNA FLJ31593 fis, clone NT2RI2002481	0.690332	91.4	P	2.45119	524.8	P	235352_at	1	1					EST						Hs.13500
3.543	BF110518	KIAA1272	Chromosome 20 open reading frame 74	0.133686	17.7	P	0.47361	101.4	P	239660_at	20p11.22	20					EST						Hs.472285
3.541	BF512806	APOL6	Apolipoprotein L, 6	0.496979	65.8	P	1.75993	376.8	P	1557236_at	22q12.3	22					EST						Hs.257352
3.54	AW015517	FSTL3	Follistatin-like 3 (secreted glycoprotein)	0.200151	26.5	A	0.708547	151.7	P	241921_x_at	19p13	19					EST						Hs.529038
3.539	AB028951	CDC2L6	Cell division cycle 2-like 6 (CDK8-like)	0.329305	43.6	P	1.16534	249.5	P	212899_at	6q21	6		cyclin-dependent kinase (CDC2-like) 11				RP11-346C16.5	GO:51301(cell division); GO:6468(protein amino acid phosphorylation)		GO:5524(ATP binding); GO:166(nucleotide binding); GO:4674(protein serine/threonine kinase activity); GO:16740(transferase activity)	NM_015076	Hs.193251
3.532	AI810669	LOC201895	Hypothetical protein LOC201895	0.246224	32.6	P	0.869687	186.2	P	227052_at	13	13					EST						Hs.205952
3.532	T68858	DHRS3	Dehydrogenase/reductase (SDR family) member 3	0.311178	41.2	A	1.09902	235.3	P	238032_at	1	1					EST						Hs.289347
3.532	AI803504	SFRS1	Splicing factor, arginine/serine-rich 1 (splicing factor 2, alternate splicing factor)	0.347432	46	A	1.227	262.7	P	229246_at	17q21.3-q22	17					EST						Hs.68714
3.532	W68084	EGFL5	EGF-like-domain, multiple 5	0.783233	103.7	P	2.766	592.2	P	212830_at	9q32-q33.3	9					EST						Hs.494977
3.528	NM_017734	PALMD	Palmdelphin	0.564955	74.8	P	1.99299	426.7	P	218736_s_at	1p22-p21	1		palmdelphin				GeneID:54873; HGNC:15846; HPRD:HPRD_06673; GI:8923243; CCDS:CCDS758.1	regulation of cell shape	membrane		NM_017734	Hs.483993
3.527	NM_005025	SERPINI1	Serpin peptidase inhibitor, clade I (neuroserpin), member 1	0.170695	22.6	P	0.602055	128.9	P	205352_at	3q26.1	3		serine (or cysteine) proteinase inhibitor, clade I (neuroserpin), member 1	Encephalopathy, familial, with neuroserpin inclusion bodies			GeneID:5274; HGNC:8943; HPRD:HPRD_03901; MIM:602445; GI:4826904; CCDS:CCDS3203.1	GO:7417(central nervous system development); GO:7422(peripheral nervous system development)		GO:4867(serine-type endopeptidase inhibitor activity)	NM_005025	Hs.478153
3.522	AW148862	MLL5	Myeloid/lymphoid or mixed-lineage leukemia 5 (trithorax homolog, Drosophila)	0.197885	26.2	P	0.696871	149.2	P	235217_at	7q22.1	7					EST						Hs.567540
3.518	AI818652		Transcribed locus	0.199396	26.4	A	0.701541	150.2	P	229761_at	9	9					EST						Hs.127361
3.512	BF247383	BMPR2	Bone morphogenetic protein receptor, type II (serine/threonine kinase)	0.254532	33.7	P	0.893975	191.4	P	238516_at	2q33-q34	2					EST						Hs.471119
3.507	NM_001964	EGR1	Early growth response 1	1.80816	239.4	P	6.34049	1357.5	P	201694_s_at	5q31.1	5		early growth response 1				GeneID:1958; HGNC:3238; HPRD:HPRD_00549; MIM:128990; GI:4503493; CCDS:CCDS4206.1	GO:6355(regulation of transcription, DNA-dependent); GO:6350(transcription)	GO:5634(nucleus)	GO:46872(metal ion binding); GO:3700(transcription factor activity); GO:8270(zinc ion binding)	NM_001964	Hs.326035
3.506	AF039555	VSNL1	Visinin-like 1	1.91163	253.1	P	6.70201	1434.9	P	203797_at	2p24.3	2		visinin-like 1				GI:4104814			GO:5509(calcium ion binding)	NM_003385	Hs.444212
3.505	NM_002662	PLD1	Phospholipase D1, phophatidylcholine-specific	0.549849	72.8	P	1.92714	412.6	P	205203_at	3q26	3		phospholipase D1, phophatidylcholine-specific				GeneID:5337; HGNC:9067; HPRD:HPRD_03855; MIM:602382; GI:4505873; CCDS:CCDS3216.1	GO:7265(Ras protein signal transduction); GO:6935(chemotaxis); GO:16042(lipid catabolism); GO:8152(metabolism); GO:6644(phospholipid metabolism)	GO:5795(Golgi stack); GO:5783(endoplasmic reticulum); GO:5768(endosome); GO:16020(membrane)	GO:16787(hydrolase activity); GO:4630(phospholipase D activity)	NM_002662	Hs.478230
3.505	NM_003357	SCGB1A1	Secretoglobin, family 1A, member 1 (uteroglobin)	0.819486	108.5	P	2.87202	614.9	P	205725_at	11q12.3-q13.1	11		secretoglobin, family 1A, member 1 (uteroglobin)	Asthma, susceptibility to			GeneID:7356; HGNC:12523; HPRD:HPRD_01884; MIM:192020; GI:4507809; CCDS:CCDS8020.1	GO:4(biological process unknown); GO:7566(embryo implantation); GO:9887(organ morphogenesis); GO:7165(signal transduction)		GO:5125(cytokine activity); GO:19834(phospholipase A2 inhibitor activity); GO:5496(steroid binding)	NM_003357	Hs.523732
3.503	AI935522	EIF4E3	Eukaryotic translation initiation factor 4E member 3	0.51284	67.9	P	1.79636	384.6	P	225941_at	3p14	3					EST						Hs.476782
3.502	U13698	CASP1	Caspase 1, apoptosis-related cysteine peptidase (interleukin 1, beta, convertase)	1.35574	179.5	P	4.74731	1016.4	P	211366_x_at	11q23	11	3.4.22.36	caspase 1 isoform beta precursor		Cleaves pro-interleukin 1-beta to generate active interleukin 1-beta cytokine	cysteine protease; interleukin 1-beta converting enzyme; apoptotic protein	GI:717042	GO:43123(positive regulation of I-kappaB kinase/NF-kappaB cascade); GO:6508(proteolysis); GO:42981(regulation of apoptosis); GO:7165(signal transduction)	GO:5622(intracellular)	GO:8656(caspase activator activity); GO:30693(caspase activity); GO:8234(cysteine-type peptidase activity); GO:5515(protein binding); GO:4871(signal transducer activity)	NM_001223	Hs.2490
3.498	AL035689		---	4.89653	648.3	P	17.128	3667.1	P	225344_at		0
3.496	AW902062		Transcribed locus	0.154834	20.5	P	0.541336	115.9	P	238739_at	10	10					EST						Hs.30280
3.494	NM_015642	ZBTB20	Zinc finger and BTB domain containing 20	0.380665	50.4	P	1.33022	284.8	P	205383_s_at	3q13.2	3		zinc finger and BTB domain containing 20				GeneID:26137; HGNC:13503; HPRD:HPRD_05822; MIM:606025; GI:52694665; CCDS:CCDS2981.1	GO:6355(regulation of transcription, DNA-dependent); GO:6350(transcription)	GO:5634(nucleus)	GO:3677(DNA binding); GO:46872(metal ion binding); GO:5515(protein binding); GO:8270(zinc ion binding)	NM_015642	Hs.122417
3.492	AJ001696	SERPINB13	UV-B repressed sequence, HUR 7	5.12613	678.7	P	17.9	3832.4	P	211361_s_at	18q21.3-q22	18		serine (or cysteine) proteinase inhibitor, clade B (ovalbumin), member 13		serine protease inhibitor	hurpin; PI13 gene; serine protease inhibitor	GI:6018506; GOA:Q9UIV8; InterPro:IPR000215; InterPro:IPR000240; UniProtKB/Swiss-Prot:Q9UIV8	GO:30162(regulation of proteolysis); GO:9411(response to UV)	GO:8372(cellular component unknown)	GO:4867(serine-type endopeptidase inhibitor activity)	NM_012397	Hs.241407
3.491	AW952781		CDNA clone IMAGE:5286843	0.645015	85.4	P	2.25175	482.1	P	235174_s_at	7	7					EST						Hs.302631
3.49	AI382029	MYO9A	Myosin IXA	0.146526	19.4	P	0.511443	109.5	P	242512_at	15q22-q23	15					EST						Hs.546268
3.487	BF685808	SESN3	Sestrin 3	1.01586	134.5	P	3.5418	758.3	P	235683_at	11q21	11					EST						Hs.120633
3.484	AI935162	PBXIP1	Pre-B-cell leukemia transcription factor interacting protein 1	0.284743	37.7	A	0.99206	212.4	P	214177_s_at	1q22	1					EST						Hs.505806
3.472	AI261321	FLJ32954	Family with sequence similarity 82, member A	0.27568	36.5	P	0.957029	204.9	P	235349_at	2p22.2	2					EST						Hs.532901
3.47	R70320	SLITRK6	SLIT and NTRK-like family, member 6	0.252266	33.4	P	0.875292	187.4	P	232176_at	13q31.1	13					EST						Hs.525105
3.47	NM_003956	CH25H	Cholesterol 25-hydroxylase	1.3852	183.4	P	4.80617	1029	P	206932_at	10q23	10		cholesterol 25-hydroxylase				GeneID:9023; HGNC:1907; HPRD:HPRD_05183; MIM:604551; GI:4502499; CCDS:CCDS7400.1	GO:6629(lipid metabolism); GO:8152(metabolism)	GO:5624(membrane fraction)	GO:3824(catalytic activity); GO:8395(steroid hydroxylase activity)	NM_003956	Hs.47357
3.469	NM_024690	CA125; FLJ14303	mucin 16	0.26284	34.8	A	0.911723	195.2	P	220196_at	19q13.2	19		mucin 16				GeneID:94025; HGNC:15582; MIM:606154; GI:83367077				NM_024690
3.466	AA521023	C6orf57	Chromosome 6 open reading frame 57	0.229607	30.4	P	0.79589	170.4	P	238504_at	6q13	6					EST						Hs.418495
3.465	AA736452	PGM2L1	Phosphoglucomutase 2-like 1	0.978852	129.6	P	3.39141	726.1	P	229553_at	11q13.4	11					EST						Hs.26612
3.461	AV721564		Transcribed locus	0.968278	128.2	P	3.35124	717.5	P	227620_at	9	9					EST						Hs.22511
3.459	AI656658		Transcribed locus	0.19713	26.1	P	0.681924	146	P	224712_x_at	19	19					EST						Hs.246745
3.458	L10343	ESI; WAP3; SKALP; WFDC14; MGC13613	peptidase inhibitor 3, skin-derived (SKALP)	2.47054	327.1	P	8.54414	1829.3	P	41469_at	20q12-q13	20		elafin preproprotein		elastase-specific proteinase inhibitor		GI:190338	GO:7620(copulation)	GO:5578(extracellular matrix (sensu Metazoa))	GO:5515(protein binding); GO:4867(serine-type endopeptidase inhibitor activity)	NM_002638
3.457	AU156962		CDNA FLJ11096 fis, clone PLACE1005480	0.191843	25.4	A	0.663241	142	P	1557665_at	11	11					EST						Hs.532500
3.457	NM_000627	LTBP1	Latent transforming growth factor beta binding protein 1	0.636707	84.3	P	2.20084	471.2	P	202729_s_at	2p22-p21	2		latent transforming growth factor beta binding protein 1 isoform LTBP-1S				GeneID:4052; HGNC:6714; HPRD:HPRD_01039; MIM:150390; GI:46249412	GO:4(biological process unknown)	GO:5578(extracellular matrix (sensu Metazoa))	GO:5509(calcium ion binding); GO:19838(growth factor binding); GO:5024(transforming growth factor beta receptor activity)	NM_000627	Hs.49787
3.453	AF465407	GTF3C3	General transcription factor IIIC, polypeptide 3, 102kDa	0.125378	16.6	P	0.432975	92.7	P	1555439_at	2q33.1	2		general transcription factor IIIC, polypeptide 3, 102kDa				GI:18481637	GO:6350(transcription); GO:6383(transcription from RNA polymerase III promoter)	GO:5634(nucleus); GO:127(transcription factor TFIIIC complex)	GO:3677(DNA binding); GO:3709(RNA polymerase III transcription factor activity); GO:5488(binding)	NM_012086	Hs.470996
3.453	BE856341	LOC143903	Layilin	0.125378	16.6	A	0.432975	92.7	P	228080_at	11q23.1	11					EST						Hs.503831
3.452	NM_022350	LRAP	Leukocyte-derived arginine aminopeptidase	1.33761	177.1	P	4.617	988.5	P	219759_at	16	16		leukocyte-derived arginine aminopeptidase				GeneID:64167; HPRD:HPRD_14306; MIM:609497; GI:11641261; CCDS:CCDS4086.1	GO:19885(antigen processing, endogenous antigen via MHC class I); GO:8217(blood pressure regulation); GO:6508(proteolysis)	GO:5788(endoplasmic reticulum lumen)	GO:51399(N-terminal arginine aminopeptidase activity); GO:51398(N-terminal lysine aminopeptidase activity); GO:4177(aminopeptidase activity); GO:4179(membrane alanyl aminopeptidase activity); GO:8237(metallopeptidase activity); GO:8270(zinc ion binding)	NM_022350	Hs.482910
3.446	AI554300	SERPINB1	Serpin peptidase inhibitor, clade B (ovalbumin), member 1	3.07553	407.2	P	10.5979	2269	P	213572_s_at	6p25	6					EST						Hs.381167
3.443	AK095151	DD5	CDNA FLJ37832 fis, clone BRSSN2009630	0.280967	37.2	P	0.967305	207.1	P	1555888_at	8	8					oligo capping; fis (full insert sequence)						Hs.571522
3.438	AA707390	FPGT	Fucose-1-phosphate guanylyltransferase	0.133686	17.7	P	0.459598	98.4	P	241858_at	1p31.1	1					EST						Hs.47122
3.435	AK026045	KLK10	Kallikrein 10	0.213746	28.3	A	0.734236	157.2	P	215808_at	19q13.3-q13.4	19					oligo capping; fis (full insert sequence)						Hs.275464
3.435	AI393725		Transcribed locus, moderately similar to NP_060190.1 signal-transducing adaptor protein-2; brk kinase substrate [Homo sapiens]	0.55287	73.2	P	1.89911	406.6	P	235078_at	2	2					EST						Hs.163603
3.432	NM_000888	ITGB6	Integrin, beta 6	1.36782	181.1	P	4.69407	1005	P	208083_s_at	2q24.2	2		integrin, beta 6				GeneID:3694; HGNC:6161; HPRD:HPRD_00947; MIM:147558; GI:9625002; CCDS:CCDS2212.1	GO:7155(cell adhesion); GO:7160(cell-matrix adhesion); GO:7275(development); GO:7229(integrin-mediated signaling pathway)	GO:16021(integral to membrane); GO:8305(integrin complex)	GO:5515(protein binding); GO:4872(receptor activity)	NM_000888	Hs.470399
3.426	AW024643	STAM2	Signal transducing adaptor molecule (SH3 domain and ITAM motif) 2	0.588369	77.9	P	2.01588	431.6	P	228254_at	2q23.3	2					EST						Hs.17200
3.425	NM_000888	ITGB6	Integrin, beta 6	1.11631	147.8	P	3.82391	818.7	P	208084_at	2q24.2	2		integrin, beta 6				GeneID:3694; HGNC:6161; HPRD:HPRD_00947; MIM:147558; GI:9625002; CCDS:CCDS2212.1	GO:7155(cell adhesion); GO:7160(cell-matrix adhesion); GO:7275(development); GO:7229(integrin-mediated signaling pathway)	GO:16021(integral to membrane); GO:8305(integrin complex)	GO:5515(protein binding); GO:4872(receptor activity)	NM_000888	Hs.470399
3.42	NM_001966	EHHADH	Enoyl-Coenzyme A, hydratase/3-hydroxyacyl Coenzyme A dehydrogenase	0.265106	35.1	M	0.906586	194.1	P	205222_at	3q26.3-q28	3	4.2.1.17	enoyl-Coenzyme A, hydratase/3-hydroxyacyl Coenzyme A dehydrogenase				GeneID:1962; HGNC:3247; HPRD:HPRD_06125; MIM:607037; GI:68989263	GO:6631(fatty acid metabolism); GO:6091(generation of precursor metabolites and energy); GO:6629(lipid metabolism); GO:8152(metabolism)	GO:5777(peroxisome)	GO:3857(3-hydroxyacyl-CoA dehydrogenase activity); GO:4165(dodecenoyl-CoA delta-isomerase activity); GO:4300(enoyl-CoA hydratase activity); GO:16853(isomerase activity); GO:16829(lyase activity); GO:16491(oxidoreductase activity)	NM_001966	Hs.429879
3.415	AI927931	OMA1	OMA1 homolog, zinc metallopeptidase (S. cerevisiae)	1.20242	159.2	P	4.10602	879.1	P	226019_at	1p32.2-p32.1	1					EST						Hs.425769
3.407	AF285167	ABCA1	ATP-binding cassette, sub-family A (ABC1), member 1	1.27568	168.9	P	4.3461	930.5	P	203505_at	9q31.1	9		ATP-binding cassette, sub-family A member 1	Coronary artery disease in familial hypercholesterolemia, protection against; HDL deficiency, familial; Tangier disease			GI:9755159	GO:8203(cholesterol metabolism); GO:6629(lipid metabolism); GO:8202(steroid metabolism); GO:6810(transport)	GO:5887(integral to plasma membrane); GO:5624(membrane fraction)	GO:5524(ATP binding); GO:16887(ATPase activity); GO:8509(anion transporter activity); GO:166(nucleotide binding); GO:15248(sterol transporter activity)	NM_005502	Hs.429294
3.406	NM_003155	STC1	Stanniocalcin 1	0.642749	85.1	A	2.18916	468.7	P	204597_x_at	8p21-p11.2	8		stanniocalcin 1 precursor		putative calcium responsive hormone		GeneID:6781; HGNC:11373; HPRD:HPRD_03115; MIM:601185; GI:4507265; CCDS:CCDS6043.1	GO:6874(calcium ion homeostasis); GO:7166(cell surface receptor linked signal transduction); GO:7267(cell-cell signaling); GO:7584(response to nutrient)	GO:5576(extracellular region)	GO:5179(hormone activity)	NM_003155	Hs.25590
3.406	BE787063	SESN3	Sestrin 3	0.216012	28.6	P	0.735638	157.5	P	242906_at	11q21	11					EST						Hs.120633
3.4	NM_000282	PCCA	Propionyl Coenzyme A carboxylase, alpha polypeptide	0.561934	74.4	P	1.91032	409	P	203860_at	13q32	13	6.4.1.3	propionyl-Coenzyme A carboxylase, alpha polypeptide precursor	Propionicacidemia			GeneID:5095; HGNC:8653; HPRD:HPRD_01981; MIM:232000; GI:65506442	GO:4(biological process unknown); GO:6631(fatty acid metabolism); GO:8152(metabolism)	GO:8372(cellular component unknown); GO:5739(mitochondrion)	GO:5524(ATP binding); GO:9374(biotin binding); GO:16874(ligase activity); GO:5554(molecular function unknown); GO:166(nucleotide binding); GO:4658(propionyl-CoA carboxylase activity)	NM_000282	Hs.80741
3.396	NM_003335	UBE1L	Ubiquitin-activating enzyme E1-like	0.252266	33.4	A	0.856609	183.4	P	203281_s_at	3p21	3		ubiquitin-activating enzyme E1-like				GeneID:7318; HGNC:12471; HPRD:HPRD_01873; MIM:191325; GI:38045948; CCDS:CCDS2805.1	GO:6512(ubiquitin cycle)		GO:5524(ATP binding); GO:8047(enzyme activator activity); GO:16874(ligase activity); GO:166(nucleotide binding); GO:4839(ubiquitin activating enzyme activity); GO:4840(ubiquitin conjugating enzyme activity); GO:8642(ubiquitin-like activating enzyme activity)	NM_003335	Hs.16695
3.392	W68180	EEF2K	Eukaryotic elongation factor-2 kinase	0.928248	122.9	P	3.149	674.2	P	225546_at	16	16					EST						Hs.498892
3.391	H16409	CACNA2D1	Calcium channel, voltage-dependent, alpha 2/delta subunit 1	0.293807	38.9	P	0.996263	213.3	P	227623_at	7	7					EST						Hs.282151
3.39	BF515959	KIAA1582	CDNA clone IMAGE:5286005	0.150302	19.9	A	0.509575	109.1	P	230526_at	17	17					EST						Hs.569707
3.381	NM_001448	GPC4	Glypican 4	0.576284	76.3	P	1.94816	417.1	P	204984_at	Xq26.1	23		glypican 4				RP6-198C21.1	GO:8283(cell proliferation); GO:9653(morphogenesis)	GO:5578(extracellular matrix (sensu Metazoa)); GO:5887(integral to plasma membrane); GO:16020(membrane)	transmembrane receptor activity	NM_001448	Hs.58367
3.38	BE675229	C5orf15	Chromosome 5 open reading frame 15	0.129909	17.2	A	0.439047	94	P	243350_at	5	5					EST						Hs.355177
3.379	BG024886	MLLT6	Myeloid/lymphoid or mixed-lineage leukemia (trithorax homolog, Drosophila); translocated to, 6	0.243958	32.3	P	0.824381	176.5	P	224784_at	17q21	17					EST						Hs.91531
3.378	AW340955	ZNF198	Zinc finger protein 198	0.3429	45.4	P	1.15834	248	P	226512_at	13q11-q12	13					EST						Hs.507433
3.377	AV751731	TOM1L2	Target of myb1-like 2 (chicken)	0.713746	94.5	P	2.41056	516.1	P	226198_at	17p11.2	17					EST						Hs.462379
3.376	AL132665	BNIP3L	BCL2/adenovirus E1B 19kDa interacting protein 3-like	1.72734	228.7	P	5.83092	1248.4	P	221478_at	8p21	8		BCL2/adenovirus E1B 19kD-interacting protein 3-like			HTC	GI:57997050; GOA:Q5JW63; UniProtKB/TrEMBL:Q5JW63	GO:6915(apoptosis); GO:6917(induction of apoptosis); GO:8634(negative regulation of survival gene product activity)	GO:16021(integral to membrane); GO:5740(mitochondrial envelope)		NM_004331	Hs.131226
3.375	BC004492	DKFZP586A0522	DKFZP586A0522 protein	0.23565	31.2	P	0.795423	170.3	P	209703_x_at	12q13.12	12		hypothetical protein LOC25840			MGC	GeneID:25840; GI:13325370		GO:5634(nucleus)	GO:8757(S-adenosylmethionine-dependent methyltransferase activity); GO:16740(transferase activity)	NM_014033	Hs.288771
3.371	AA968447		CDNA FLJ26461 fis, clone KDN03867	0.26435	35	P	0.891172	190.8	P	239600_at	14	14					EST						Hs.191850
3.368	BC005397	CAPNS2	Calpain, small subunit 2	0.197885	26.2	A	0.666511	142.7	P	223832_s_at	16q12.2	16		calpain small subunit 2			MGC	GeneID:84290; GI:13529284			GO:5509(calcium ion binding)	NM_032330	Hs.534503
3.367	NM_004915	ABCG1	ATP-binding cassette, sub-family G (WHITE), member 1	0.179758	23.8	P	0.605325	129.6	P	204567_s_at	21q22.3	21		ATP-binding cassette sub-family G member 1 isoform 4				GeneID:9619; HGNC:73; MIM:603076; GI:46592915; CCDS:CCDS13682.1	GO:42632(cholesterol homeostasis); GO:8203(cholesterol metabolism); GO:9720(detection of hormone stimulus); GO:6869(lipid transport); GO:10033(response to organic substance)	GO:5795(Golgi stack); GO:5783(endoplasmic reticulum); GO:5887(integral to plasma membrane); GO:16020(membrane); GO:5624(membrane fraction)	GO:5524(ATP binding); GO:16887(ATPase activity); GO:42626(ATPase activity, coupled to transmembrane movement of substances); GO:15196(L-tryptophan transporter activity); GO:166(nucleotide binding); GO:15646(permease activity); GO:46983(protein dimerization activity); GO:15216(purine nucleotide transporter activity)	NM_004915	Hs.124649
3.367	T99215		Transcribed locus	0.164653	21.8	A	0.554414	118.7	P	223093_at	Y	24					EST						Hs.570602
3.366	NM_018473	THEM2	Thioesterase superfamily member 2	0.517372	68.5	P	1.74171	372.9	P	204565_at	6p22.2	6		thioesterase superfamily member 2				GeneID:55856; HGNC:20999; HPRD:HPRD_07158; GI:8923812; CCDS:CCDS4558.1			GO:16787(hydrolase activity)	NM_018473	Hs.9676
3.361	AV703731		Transcribed locus, weakly similar to NP_694983.1 hypothetical protein FLJ25952 [Homo sapiens]	1.8142	240.2	P	6.09762	1305.5	P	225950_at	10	10					EST						Hs.302669
3.361	NM_014353	RAB26	RAB26, member RAS oncogene family	0.277946	36.8	A	0.934143	200	P	219562_at	16p13.3	16		RAB26, member RAS oncogene family				GeneID:25837; HGNC:14259; HPRD:HPRD_05676; MIM:605455; GI:46361978; CCDS:CCDS10460.1	GO:4(biological process unknown); GO:6886(intracellular protein transport); GO:7264(small GTPase mediated signal transduction)	GO:8372(cellular component unknown)	GO:5525(GTP binding); GO:166(nucleotide binding)	NM_014353	Hs.3797
3.36	BC005974	VAMP4	Vesicle-associated membrane protein 4	0.163897	21.7	P	0.550677	117.9	P	211760_s_at	1q24-q25	1		vesicle-associated membrane protein 4			MGC	GeneID:8674; MIM:606909; GI:13543648	GO:6461(protein complex assembly); GO:16192(vesicle-mediated transport)	GO:139(Golgi membrane); GO:5768(endosome); GO:16021(integral to membrane); GO:5764(lysosome)		NM_003762	Hs.6651
3.35	AK026426	SMARCA1	SWI/SNF related, matrix associated, actin dependent regulator of chromatin, subfamily a, member 1	0.39426	52.2	P	1.32088	282.8	P	215294_s_at	Xq25	23		SWI/SNF-related matrix-associated actin-dependent regulator of chromatin a1 isoform a			oligo capping; fis (full insert sequence)	RP3-353H6.2	GO:6338(chromatin remodeling); GO:6355(regulation of transcription, DNA-dependent); GO:6350(transcription)	GO:5634(nucleus)	GO:5524(ATP binding); GO:3677(DNA binding); GO:4386(helicase activity); GO:16787(hydrolase activity); GO:166(nucleotide binding)	NM_003069	Hs.152292
3.347	AF086498	MGC13098	Homo sapiens full length insert cDNA clone ZD97H10.	0.181269	24	P	0.606726	129.9	P	1561749_at	7	7					FLI_CDNA						Hs.384574
3.344	AF118886	VAV3	Vav 3 oncogene	3.49094	462.2	P	11.6749	2499.6	P	224221_s_at	1p13.3	1		vav 3 oncogene		activates Rho/Rac GTP synthase		GI:4416406	GO:7242(intracellular signaling cascade); GO:7264(small GTPase mediated signal transduction)		GO:5096(GTPase activator activity); GO:5070(SH3/SH2 adaptor activity); GO:19992(diacylglycerol binding); GO:5085(guanyl-nucleotide exchange factor activity); GO:46872(metal ion binding); GO:8270(zinc ion binding)	NM_006113	Hs.267659
3.343	NM_052885	SLC2A13	Solute carrier family 2 (facilitated glucose transporter), member 13	0.227341	30.1	P	0.759925	162.7	P	1552695_a_at	12q12	12		solute carrier family 2 (facilitated glucose transporter), member 13				GeneID:114134; HGNC:15956; HPRD:HPRD_15363; GI:16418395; CCDS:CCDS8736.1	GO:8643(carbohydrate transport)	GO:16021(integral to membrane); GO:16020(membrane)	GO:5351(sugar porter activity); GO:5215(transporter activity)	NM_052885	Hs.558595
3.341	AI498144	C20orf194	Chromosome 20 open reading frame 194	0.364048	48.2	A	1.21625	260.4	P	226607_at	20p13	20					EST						Hs.516853
3.341	BI052176	ZNF609	Zinc finger protein 609	0.189577	25.1	P	0.633349	135.6	P	1559401_a_at	15	15					EST						Hs.170498
3.341	AA709148	CHD2	Chromodomain helicase DNA binding protein 2	0.13142	17.4	A	0.439047	94	P	243751_at	15q26	15					EST						Hs.220864
3.339	AI984040	PLSCR1	Phospholipid scramblase 1	0.175982	23.3	P	0.587576	125.8	P	241916_at	3q23	3					EST						Hs.130759
3.337	BE971383	SAT	Spermidine/spermine N1-acetyltransferase	4.59441	608.3	P	15.3298	3282.1	P	213988_s_at	Xp22.1	23					EST						Hs.28491
3.336	NM_023039	ANKRA2	Ankyrin repeat, family A (RFXANK-like), 2	0.613293	81.2	P	2.04624	438.1	P	218769_s_at	5q12-q13	5		ankyrin repeat, family A (RFXANK-like), 2				GeneID:57763; HGNC:13208; HPRD:HPRD_12044; MIM:605787; GI:12746412; CCDS:CCDS4020.1	GO:4(biological process unknown)	GO:5856(cytoskeleton); GO:5829(cytosol); GO:16020(membrane)	GO:30169(low-density lipoprotein binding)	NM_023039	Hs.239154
3.336	M62895	ANXA2P3	Annexin A2 pseudogene 3	0.231873	30.7	P	0.77347	165.6	A	211241_at	10	10					lipocortin II; pseudogene					NR_001446	Hs.448622
3.335	AK000203	TPARL	TPA regulated locus	0.303625	40.2	P	1.01261	216.8	P	1560622_at	4	4					oligo capping; fis (full insert sequence)						Hs.479766
3.327	S68290	AKR1C1	Aldo-keto reductase family 1, member C1 (dihydrodiol dehydrogenase 1; 20-alpha (3-alpha)-hydroxysteroid dehydrogenase)	1.11178	147.2	P	3.69921	792	P	216594_x_at	10p15-p14	10	1.1.1.213	aldo-keto reductase family 1, member C1				GI:4261712	GO:6805(xenobiotic metabolism)	GO:5737(cytoplasm)	GO:47006(20-alpha-hydroxysteroid dehydrogenase activity); GO:4033(aldo-keto reductase activity); GO:15125(bile acid transporter activity); GO:5488(binding); GO:5489(electron transporter activity); GO:16491(oxidoreductase activity); GO:47115(trans-1,2-dihydrobenzene-1,2-diol dehydrogenase activity)	NM_001353	Hs.460260
3.323	AI148659	HEG	HEG homolog 1 (zebrafish)	0.429003	56.8	A	1.4255	305.2	P	213069_at	3q21.2	3					EST						Hs.477420
3.32	H63435	PTD012	LP4947	0.358006	47.4	P	1.1887	254.5	P	229851_s_at	11q21	11					EST						Hs.8360
3.32	NM_018298	MCOLN3	Mucolipin 3	0.19864	26.3	A	0.659505	141.2	P	220484_at	1p22.3	1		mucolipin 3				GeneID:55283; HGNC:13358; HPRD:HPRD_09585; MIM:607400; GI:24496763; CCDS:CCDS701.1	GO:6812(cation transport)	GO:16021(integral to membrane); GO:16020(membrane)	GO:5261(cation channel activity)	NM_018298	Hs.535239
3.319	AA910945	LOC150383	Peroxisome proliferative activated receptor, alpha	0.15861	21	A	0.526389	112.7	P	226978_at	22q13.31	22					EST						Hs.103110
3.318	AW043921		Similar to CG9996-PA	0.206949	27.4	P	0.686595	147	P	235733_at	3	3					EST						Hs.547618
3.317	BE467383		Similar to implantation-associated protein	0.161631	21.4	P	0.536198	114.8	P	228932_at	1	1					EST						Hs.527515
3.314	NM_002083	GPX2	Glutathione peroxidase 2 (gastrointestinal)	5.05665	669.5	P	16.7599	3588.3	P	202831_at	14q24.1	14	1.11.1.9	gastrointestinal glutathione peroxidase 2				GeneID:2877; HGNC:4554; HPRD:HPRD_11818; MIM:138319; GI:32967607	GO:6979(response to oxidative stress)	GO:5737(cytoplasm)	GO:5489(electron transporter activity); GO:4602(glutathione peroxidase activity); GO:16491(oxidoreductase activity); GO:8430(selenium binding)	NM_002083	Hs.2704
3.314	AA521080		LOC441434	0.237915	31.5	P	0.788417	168.8	P	243824_at	9	9					EST						Hs.351215
3.313	AK021551		CDNA FLJ11489 fis, clone HEMBA1001915	0.291541	38.6	P	0.965904	206.8	P	232589_at	1	1					oligo capping; fis (full insert sequence)						Hs.526415
3.312	BF841212		PM2-HT0353-011200-010-h12 HT0353 Homo sapiens cDNA, mRNA sequence.	0.152568	20.2	P	0.505371	108.2	P	232096_x_at	3	3					EST						Hs.518065
3.311	AI565746	TSK	Leucine rich repeat containing 54	0.370846	49.1	P	1.22793	262.9	P	1557147_a_at	11	11					EST						Hs.8361
3.31	AA446657	CD47	zw89g12.s1 Soares_total_fetus_Nb2HF8_9w Homo sapiens cDNA clone IMAGE:784198 3' similar to contains Alu repetitive element;, mRNA sequence.	0.923716	122.3	P	3.05745	654.6	P	242974_at	3q13.1-q13.2	3					EST						Hs.446414
3.308	NM_007023	RAPGEF4	Rap guanine nucleotide exchange factor (GEF) 4	0.140483	18.6	P	0.464736	99.5	P	205651_x_at	2q31-q32	2		Rap guanine nucleotide exchange factor (GEF) 4				GeneID:11069; HGNC:16626; HPRD:HPRD_06929; MIM:606058; GI:5901914	GO:7186(G-protein coupled receptor protein signaling pathway); GO:6887(exocytosis); GO:6468(protein amino acid phosphorylation); GO:7264(small GTPase mediated signal transduction)	GO:5952(cAMP-dependent protein kinase complex); GO:5624(membrane fraction)	GO:30552(cAMP binding); GO:8603(cAMP-dependent protein kinase regulator activity); GO:5085(guanyl-nucleotide exchange factor activity); GO:166(nucleotide binding); GO:5515(protein binding)	NM_007023	Hs.470646
3.302	AI817041	CMKOR1	Chemokine orphan receptor 1	1.63822	216.9	P	5.40869	1158	P	212977_at	2q37.3	2					EST						Hs.471751
3.298	AL137517	SLITRK6	SLIT and NTRK-like family, member 6	0.481873	63.8	P	1.58944	340.3	P	232481_s_at	13q31.1	13		slit and trk like 6			HTC	RP11-272M24.2		GO:16021(integral to membrane)		NM_032229	Hs.525105
3.298	AL353759		---	0.731873	96.9	P	2.41383	516.8	P	215071_s_at		0
3.294	BG326045	BHLHB2	Basic helix-loop-helix domain containing, class B, 2	0.404079	53.5	P	1.33115	285	P	201169_s_at	3p26	3					EST						Hs.171825
3.293	AA889628	FLJ10357	Hypothetical protein FLJ10357	0.258308	34.2	A	0.850537	182.1	P	235500_at	14	14					EST						Hs.35125
3.292	H15073		Transcribed locus	0.20997	27.8	P	0.691266	148	P	236685_at	6	6					EST						Hs.436029
3.289	BF196856	FBXO16	F-box protein 16	0.168429	22.3	P	0.553947	118.6	P	228427_at	8p21.1	8					EST						Hs.532253
3.289	AW130077	OSGEPL1	O-sialoglycoprotein endopeptidase-like 1	0.635952	84.2	P	2.09155	447.8	P	230032_at	2q32.2	2					EST						Hs.60772
3.289	N25548		Similar to RIKEN cDNA 8030451K01	0.39426	52.2	P	1.29659	277.6	P	236953_s_at	13q13.3	13					EST						Hs.507783
3.285	AI684628	WASL	Wiskott-Aldrich syndrome-like	0.138218	18.3	P	0.453993	97.2	P	242756_at	7	7					EST						Hs.143728
3.284	AA018404		Hypothetical gene supported by AK123449; BX641014	0.189577	25.1	M	0.622606	133.3	P	244395_at	9	9					EST						Hs.493947
3.283	AK025613	STRBP	Homo sapiens cDNA: FLJ21960 fis, clone HEP05517.	0.384441	50.9	P	1.26203	270.2	P	229513_at	9q33.3	9					oligo capping; fis (full insert sequence)						Hs.287659
3.282	NM_024498	ZNF117	Zinc finger protein 117 (HPF9)	0.213746	28.3	P	0.701541	150.2	P	207605_x_at	7q11.2	7		zinc finger protein 117 (HPF9)				GeneID:7670; HGNC:12897; HPRD:HPRD_08937; MIM:194624; GI:13374557	GO:6355(regulation of transcription, DNA-dependent); GO:6350(transcription)	GO:5634(nucleus)	GO:46872(metal ion binding); GO:3676(nucleic acid binding); GO:3700(transcription factor activity); GO:8270(zinc ion binding)	NM_024498	Hs.250693
3.277	AI927964	NUDT7	Nudix (nucleoside diphosphate linked moiety X)-type motif 7	0.20997	27.8	P	0.687996	147.3	P	228855_at	16q23.1	16					EST						Hs.282665
3.275	BG260886	GBP4	Guanylate binding protein 4	0.14577	19.3	A	0.477347	102.2	P	235175_at	1p22.2	1					EST						Hs.409925
3.273	AA604777	ZFP90	Zinc finger protein 90 homolog (mouse)	0.19864	26.3	P	0.650164	139.2	P	241818_at	16	16					EST						Hs.461074
3.269	W92036	PCSK9	Proprotein convertase subtilisin/kexin type 9	0.555891	73.6	P	1.81738	389.1	P	227759_at	1p32.3	1					EST						Hs.18844
3.267	AK026659		CDNA: FLJ23006 fis, clone LNG00414	0.494713	65.5	P	1.61607	346	P	231925_at	3	3					oligo capping; fis (full insert sequence)						Hs.79881
3.259	AI800470	ATP1B3	ATPase, Na+/K+ transporting, beta 3 polypeptide	0.450906	59.7	P	1.46941	314.6	P	242836_at	3q23	3					EST						Hs.477789
3.258	BG025779		Homo sapiens, clone IMAGE:5218705, mRNA	0.132175	17.5	A	0.43064	92.2	P	1559220_at	3	3					EST						Hs.281931
3.255	AV649579	LCHN	LCHN protein	0.160121	21.2	A	0.521252	111.6	P	227502_at	7q34	7					EST						Hs.521240
3.251	NM_144707	PROM2	Prominin 2	3.54683	469.6	P	11.5315	2468.9	P	1552797_s_at	2q11.1	2		prominin 2				GeneID:150696; HGNC:20685; HPRD:HPRD_17912; GI:21389623; CCDS:CCDS2012.1		GO:16021(integral to membrane)		NM_144707	Hs.469313
3.249	AU146646	ANK3	Ankyrin 3, node of Ranvier (ankyrin G)	0.181269	24	A	0.588977	126.1	P	215314_at	10q21	10					EST						Hs.499725
3.249	AK000162	ACAS2	Acyl-CoA synthetase short-chain family member 2	0.712236	94.3	P	2.31387	495.4	P	234312_s_at	20q11.22	20	6.2.1.13	acyl-CoA synthetase short-chain family member 2 isoform a			oligo capping; fis (full insert sequence)	RP5-1161H23.2	GO:8610(lipid biosynthesis); GO:8152(metabolism)	GO:5737(cytoplasm)	GO:16208(AMP binding); GO:3987(acetate-CoA ligase activity); GO:3824(catalytic activity); GO:16874(ligase activity); GO:5515(protein binding)	NM_018677	Hs.517034
3.247	NM_016446	C9orf127	Chromosome 9 open reading frame 127	0.189577	25.1	A	0.6156	131.8	P	207839_s_at	9p13.3	9		chromosome 9 open reading frame 127				GeneID:51754; HGNC:21427; HPRD:HPRD_16674; GI:27552764; CCDS:CCDS6595.1	GO:7160(cell-matrix adhesion); GO:7346(regulation of progression through mitotic cell cycle)	GO:9986(cell surface); GO:5886(plasma membrane)	GO:5515(protein binding)	NM_016446	Hs.493808
3.246	NM_013943	CLIC4	Chloride intracellular channel 4	2.25453	298.5	P	7.31808	1566.8	P	201560_at	1p36.11	1		chloride intracellular channel 4				GeneID:25932; HGNC:13518; HPRD:HPRD_05943; MIM:606536; GI:7330335; CCDS:CCDS256.1	GO:6821(chloride transport); GO:6811(ion transport)	GO:16020(membrane)	GO:5247(voltage-gated chloride channel activity)	NM_013943	Hs.440544
3.242	AL512760	FADS1	Fatty acid desaturase 1	1.73338	229.5	P	5.6198	1203.2	P	208964_s_at	11q12.2-q13.1	11		fatty acid desaturase 1			HTC	GI:12224984; GOA:O60427; InterPro:IPR001199; InterPro:IPR005804; InterPro:IPR010257; UniProtKB/TrEMBL:O60427	GO:7267(cell-cell signaling); GO:9267(cellular response to starvation); GO:6636(fatty acid desaturation); GO:46456(icosanoid biosynthesis); GO:8654(phospholipid biosynthesis); GO:45595(regulation of cell differentiation); GO:45449(regulation of transcription)	GO:16021(integral to membrane); GO:16020(membrane); GO:5624(membrane fraction); GO:5792(microsome)	GO:20037(heme binding); GO:5506(iron ion binding); GO:16491(oxidoreductase activity); GO:16717(oxidoreductase activity, acting on paired donors, with oxidation of a pair of donors resulting in the reduction of molecular oxygen to two molecules of water)	NM_013402	Hs.503546
3.238	AK026589	2006-09-06	Septin 6	1899-12-31 04:07:58	22.8	P	0.557683	119.4	P	213666_at	Xq24	23		septin 6 isoform B			oligo capping; fis (full insert sequence)	RP5-876A24.2	GO:7049(cell cycle); GO:910(cytokinesis)	GO:8372(cellular component unknown)	GO:5525(GTP binding); GO:166(nucleotide binding); GO:5515(protein binding)	NM_015129	Hs.496666
3.238	W90010		zh69d11.s1 Soares_fetal_liver_spleen_1NFLS_S1 Homo sapiens cDNA clone IMAGE:417333 3', mRNA sequence.	0.147281	19.5	P	0.47688	102.1	P	238271_x_at		0					EST
3.237	X02189	ada	adenosine deaminase	0.702417	93	A	2.2737	486.8	P	216705_s_at	20q12-q13.11	20	3.5.4.4	adenosine deaminase	Adenosine deaminase deficiency, partial; Severe combined immunodeficiency due to ADA deficiency		adenosine deaminase; deaminase	GI:1197210; GOA:P00813; UniProtKB/Swiss-Prot:P00813	GO:19735(antimicrobial humoral response (sensu Vertebrata)); GO:9117(nucleotide metabolism); GO:9168(purine ribonucleoside monophosphate biosynthesis)		GO:4000(adenosine deaminase activity); GO:16787(hydrolase activity)	NM_000022
3.236	AU157271		Transcribed locus	0.175227	23.2	A	0.567025	121.4	P	231952_at	7	7					EST						Hs.573352
3.234	NM_000022	ADA	Adenosine deaminase	0.939577	124.4	P	3.03877	650.6	P	204639_at	20q12-q13.11	20	3.5.4.4	adenosine deaminase	Adenosine deaminase deficiency, partial; Severe combined immunodeficiency due to ADA deficiency			GeneID:100; HGNC:186; HPRD:HPRD_00038; MIM:608958; GI:47078295; CCDS:CCDS13335.1	GO:19735(antimicrobial humoral response (sensu Vertebrata)); GO:9117(nucleotide metabolism); GO:9168(purine ribonucleoside monophosphate biosynthesis)		GO:4000(adenosine deaminase activity); GO:16787(hydrolase activity)	NM_000022	Hs.407135
3.233	AB037797	ARRDC3	Arrestin domain containing 3	0.80287	106.3	P	2.59552	555.7	P	224797_at	5q14.3	5		arrestin domain containing 3				GI:7243133				NM_020801	Hs.24684
3.225	AI192838	DYRK2	Dual-specificity tyrosine-(Y)-phosphorylation regulated kinase 2	0.411631	54.5	P	1.32742	284.2	P	202970_at	12q15	12					EST						Hs.173135
3.221	NM_000391	TPP1	Tripeptidyl peptidase I	1.2364	163.7	P	3.98272	852.7	P	200743_s_at	11p15	11		tripeptidyl-peptidase I precursor	Ceroid-lipofuscinosis, neuronal 2, classic late infantile			GeneID:1200; HGNC:2073; HPRD:HPRD_06415; MIM:607998; GI:5729770; CCDS:CCDS7770.1	GO:6629(lipid metabolism); GO:7399(nervous system development); GO:6508(proteolysis)	GO:5764(lysosome)	GO:8233(peptidase activity); GO:4252(serine-type endopeptidase activity); GO:19131(tripeptidyl-peptidase I activity)	NM_000391	Hs.523454
3.22	AA056548	PARP14	Poly (ADP-ribose) polymerase family, member 14	0.750755	99.4	P	2.41756	517.6	P	224701_at	3q21.1	3					EST						Hs.518203
3.215	NM_017654	SAMD9	Sterile alpha motif domain containing 9	2.66918	353.4	P	8.58197	1837.4	P	219691_at	7q21.2	7		sterile alpha motif domain containing 9				GeneID:54809; HGNC:1348; HPRD:HPRD_11531; GI:38201706			GO:5488(binding)	NM_017654	Hs.65641
3.211	AL389975	PPP2R3A	Protein phosphatase 2 (formerly 2A), regulatory subunit B'', alpha	0.856496	113.4	P	2.75058	588.9	P	209633_at	3q22.1	3		protein phosphatase 2, regulatory subunit B'', alpha isoform 1			FLI_CDNA	GI:9367828; GOA:Q06190; UniProtKB/Swiss-Prot:Q06190	GO:6470(protein amino acid dephosphorylation)	GO:159(protein phosphatase type 2A complex)	GO:5509(calcium ion binding); GO:16787(hydrolase activity); GO:4721(phosphoprotein phosphatase activity); GO:5515(protein binding); GO:8601(protein phosphatase type 2A regulator activity)	NM_002718	Hs.518155
3.21	AW021673	CENTA1	Centaurin, alpha 1	0.26435	35	P	0.848669	181.7	P	235533_at	7	7					EST						Hs.135183
3.209	BC032462	VPS29	Vacuolar protein sorting 29 (yeast)	0.344411	45.6	P	1.10509	236.6	P	1554388_at	12q24	12		vacuolar protein sorting 29 isoform 1			MGC	GeneID:51699; MIM:606932; GI:21595558	GO:15031(protein transport)		GO:16787(hydrolase activity); GO:5554(molecular function unknown)	NM_016226	Hs.445394
3.206	AI160540	MGC35097	Kelch domain containing 8B	0.330816	43.8	A	1.06072	227.1	P	225755_at	3p21.31	3					EST						Hs.13781
3.202	BF110947	RBL2	Retinoblastoma-like 2 (p130)	0.72281	95.7	P	2.31434	495.5	P	212332_at	16q12.2	16					EST						Hs.513609
3.201	N21643	FBXO32	F-box protein 32	0.22281	29.5	P	0.713218	152.7	P	225328_at	8q24.13	8					EST						Hs.403933
3.196	AI215629	PCK2	Phosphoenolpyruvate carboxykinase 2 (mitochondrial)	0.162387	21.5	P	0.518916	111.1	P	242993_at	14	14					EST						Hs.75812
3.192	NM_024722	ACBD4	Acyl-Coenzyme A binding domain containing 4	0.210725	27.9	A	0.672583	144	P	219413_at	17q21.31	17		acyl-Coenzyme A binding domain containing 4				GeneID:79777; HGNC:23337; GI:13376029			GO:62(acyl-CoA binding)	NM_024722	Hs.110298
3.191	AL703282	GBP6	Guanylate binding protein family, member 6	0.686556	90.9	P	2.19103	469.1	P	1559606_at	1p22.2	1					EST						Hs.254338
3.189	NM_006846	SPINK5	Serine peptidase inhibitor, Kazal type 5	1.14577	151.7	P	3.65437	782.4	P	205185_at	5q32	5		serine peptidase inhibitor, Kazal type 5 precursor	Atopy; Netherton syndrome			GeneID:11005; HGNC:15464; HPRD:HPRD_05423; MIM:605010; GI:74027261	GO:30236(anti-inflammatory response); GO:19735(antimicrobial humoral response (sensu Vertebrata))	GO:5576(extracellular region)	GO:4867(serine-type endopeptidase inhibitor activity)	NM_006846	Hs.331555
3.182	AA142842	HSXIAPAF1	XIAP associated factor-1	0.265106	35.1	P	0.843531	180.6	P	228617_at	17p13.1	17					EST						Hs.441975
3.18	AL359652	LOC92497	Hypothetical protein LOC92497	0.237915	31.5	A	0.756656	162	P	233198_at	12	12					EST - expressed sequence tag						Hs.524660
3.176	AL037626	TIP120A	CDNA FLJ31578 fis, clone NT2RI2001952	0.166918	22.1	P	0.530126	113.5	P	235224_s_at	12	12					EST						Hs.505983
3.175	AL713721		Hypothetical gene supported by AL713721	0.146526	19.4	A	0.465203	99.6	P	1560128_x_at	5	5					HUM						Hs.566273
3.175	AL136680	GBP3	Guanylate binding protein 3	2.82704	374.3	P	8.97524	1921.6	P	223434_at	1p22.2	1		guanylate binding protein 3			HTC	GI:12052884; GOA:Q9H0R5; InterPro:IPR003191; UniProtKB/TrEMBL:Q9H0R5	GO:6955(immune response)		GO:5525(GTP binding); GO:3924(GTPase activity)	NM_018284	Hs.534284
3.174	NM_000435	NOTCH3	Notch homolog 3 (Drosophila)	0.583837	77.3	P	1.85334	396.8	P	203238_s_at	19p13.2-p13.1	19		Notch homolog 3	Cerebral arteriopathy with subcortical infarcts and leukoencephalopathy			GeneID:4854; HGNC:7883; HPRD:HPRD_02607; MIM:600276; GI:4557799; CCDS:CCDS12326.1	GO:7219(Notch signaling pathway); GO:30154(cell differentiation); GO:9653(morphogenesis); GO:50793(regulation of development); GO:6355(regulation of transcription, DNA-dependent); GO:6350(transcription)	GO:16021(integral to membrane); GO:5887(integral to plasma membrane); GO:16020(membrane)	GO:5509(calcium ion binding); GO:4872(receptor activity)	NM_000435	Hs.8546
3.173	AW418562	CAPZA2	Capping protein (actin filament) muscle Z-line, alpha 2	0.18429	24.4	P	0.584773	125.2	P	240146_at	7q31.2-q31.3	7					EST						Hs.446123
3.169	NM_004274	AKAP6	A kinase (PRKA) anchor protein 6	0.16994	22.5	A	0.538533	115.3	P	205359_at	14q12	14		A-kinase anchor protein 6				GeneID:9472; HGNC:376; HPRD:HPRD_05257; MIM:604691; GI:21493045; CCDS:CCDS9644.1	GO:6605(protein targeting)	GO:5635(nuclear envelope); GO:16529(sarcoplasmic reticulum)	GO:51018(protein kinase A binding)	NM_004274	Hs.509083
3.168	AF233336	EPHX2	Epoxide hydrolase 2, cytoplasmic	0.18429	24.4	A	0.583839	125	P	209368_at	8p21-p12	8	3.3.2.3	epoxide hydrolase 2, cytoplasmic	Hypercholesterolemia, familial, due to LDLR defect, modifier of			GI:10197684	GO:19439(aromatic compound catabolism); GO:8217(blood pressure regulation); GO:6874(calcium ion homeostasis); GO:17144(drug metabolism); GO:6954(inflammatory response); GO:8152(metabolism); GO:6800(oxygen and reactive oxygen species metabolism); GO:45909(positive regulation of vasodilation); GO:9636(response to toxin); GO:6805(xenobiotic metabolism)	GO:5829(cytosol); GO:5777(peroxisome); GO:5625(soluble fraction)	GO:4301(epoxide hydrolase activity); GO:16787(hydrolase activity); GO:287(magnesium ion binding); GO:42803(protein homodimerization activity)	NM_001979	Hs.212088
3.168	AI732596	NDRG1	zo19g08.x5 Stratagene colon (#937204) Homo sapiens cDNA clone IMAGE:587390 3' similar to contains Alu repetitive element;contains element LTR5 repetitive element ;, mRNA sequence.	0.283988	37.6	P	0.89958	192.6	P	240991_at	8	8					EST						Hs.372914
3.163	BC007347	CHD2	Chromodomain helicase DNA binding protein 2	0.268127	35.5	P	0.848202	181.6	P	1554014_at	15q26	15		chromodomain helicase DNA binding protein 2				GeneID:1106; MIM:602119; GI:13938416	GO:6333(chromatin assembly or disassembly); GO:7001(chromosome organization and biogenesis (sensu Eukaryota)); GO:45449(regulation of transcription); GO:6357(regulation of transcription from RNA polymerase II promoter)	GO:785(chromatin); GO:5634(nucleus)	GO:5524(ATP binding); GO:4003(ATP-dependent DNA helicase activity); GO:3677(DNA binding); GO:3682(chromatin binding); GO:4386(helicase activity); GO:16787(hydrolase activity); GO:166(nucleotide binding)	NM_001271	Hs.220864
3.161	NM_001902	CTH	Cystathionase (cystathionine gamma-lyase)	0.196375	26	M	0.620738	132.9	P	206085_s_at	1p31.1	1	4.4.1.1	cystathionase isoform 1	Cystathioninuria; Homocysteine, total plasma, elevated			GeneID:1491; HGNC:2501; HPRD:HPRD_09633; MIM:607657; GI:21361334; CCDS:CCDS650.1	GO:8652(amino acid biosynthesis); GO:19344(cysteine biosynthesis)		GO:4123(cystathionine gamma-lyase activity); GO:16829(lyase activity)	NM_001902	Hs.19904
3.16	W52010	SERPINB1	Serpin peptidase inhibitor, clade B (ovalbumin), member 1	0.254532	33.7	A	0.804297	172.2	P	239213_at	6p25	6					EST						Hs.381167
3.159	NM_005044	PRKX	Protein kinase, X-linked	0.236405	31.3	P	0.746847	159.9	P	204061_at	Xp22.3	23	2.7.1.-	protein kinase, X-linked				GeneID:5613; HGNC:9441; HPRD:HPRD_02097; MIM:300083; GI:4826948; CCDS:CCDS14125.1	GO:6468(protein amino acid phosphorylation)		GO:5524(ATP binding); GO:4691(cAMP-dependent protein kinase activity); GO:166(nucleotide binding); GO:4674(protein serine/threonine kinase activity); GO:4713(protein-tyrosine kinase activity); GO:16740(transferase activity)	NM_005044	Hs.390788
3.157	AW084937	PGAP1	GPI deacylase	0.303625	40.2	P	0.958431	205.2	P	241801_at	2q33.1	2					EST						Hs.229988
3.153	NM_018267	H2AFJ	H2A histone family, member J	0.175227	23.2	A	0.552546	118.3	P	220936_s_at	12p12	12		H2A histone family, member J isoform 1				GeneID:55766; HGNC:14456; HPRD:HPRD_13622; GI:8922758	chromosome organization and biogenesis (sensu Eukarya); nucleosome assembly	nucleosome; nucleus	DNA binding	NM_018267	Hs.524280
3.151	AI829724	MEF2D	MADS box transcription enhancer factor 2, polypeptide D (myocyte enhancer factor 2D)	0.269637	35.7	A	0.849603	181.9	P	225641_at	1q12-q23	1					EST						Hs.314327
3.151	NM_001673	ASNS	Asparagine synthetase	4.82402	638.7	P	15.1985	3254	P	205047_s_at	7q21.3	7	6.3.5.4	asparagine synthetase				GeneID:440; HGNC:753; HPRD:HPRD_00153; MIM:108370; GI:19718772; CCDS:CCDS5652.1	GO:8652(amino acid biosynthesis); GO:6529(asparagine biosynthesis); GO:6541(glutamine metabolism); GO:8152(metabolism)	GO:5625(soluble fraction)	GO:4066(asparagine synthase (glutamine-hydrolyzing) activity); GO:16874(ligase activity)	NM_001673	Hs.489207
3.148	BF939317	FLJ41603	FLJ41603 protein	0.466767	61.8	P	1.46941	314.6	P	227717_at	5q32	5					EST						Hs.256206
3.146	NM_004772	C5orf13	Chromosome 5 open reading frame 13	0.440332	58.3	P	1.38533	296.6	P	201310_s_at	5q22.1	5		neuronal protein 3.1				GeneID:9315; HGNC:16834; HPRD:HPRD_09545; MIM:607332; GI:4758866; CCDS:CCDS4105.1				NM_004772	Hs.483067
3.143	NM_003033	SIAT4A	ST3 beta-galactoside alpha-2,3-sialyltransferase 1	0.339879	45	P	1.06819	228.7	P	208322_s_at	8q24.22	8	2.4.99.4	sialyltransferase 4A				GeneID:6482; HGNC:10862; HPRD:HPRD_06219; MIM:607187; GI:4506951; CCDS:CCDS6373.1	GO:6486(protein amino acid glycosylation)	GO:5795(Golgi stack); GO:30173(integral to Golgi membrane); GO:16021(integral to membrane)	GO:3836(beta-galactoside alpha-2,3-sialyltransferase activity)	NM_003033	Hs.374257
3.142	BE613133		601452081T1 NIH_MGC_66 Homo sapiens cDNA clone IMAGE:3855669 3', mRNA sequence.	0.426737	56.5	P	1.34096	287.1	P	238669_at		0					EST
3.139	AL036088	SEMA6D	Sema domain, transmembrane domain (TM), and cytoplasmic domain, (semaphorin) 6D	0.53852	71.3	P	1.69033	361.9	P	226492_at	15q21.1	15					EST						Hs.511265
3.136	NM_018004	FLJ10134	Transmembrane protein 45A	1.93505	256.2	P	6.06866	1299.3	P	219410_at	3q12.2	3		transmembrane protein 45A				GeneID:55076; HGNC:25480; HPRD:HPRD_07647; GI:8922243; CCDS:CCDS2937.1		GO:16021(integral to membrane)		NM_018004	Hs.126598
3.136	BE856980		Transcribed locus	0.317976	42.1	P	0.997198	213.5	P	230961_at	17	17					EST						Hs.565094
3.135	AL365347	SLC7A8	Solute carrier family 7 (cationic amino acid transporter, y+ system), member 8	0.398036	52.7	P	1.24801	267.2	P	216092_s_at	14q11.2	14					FLI_CDNA						Hs.22891
3.134	AW589793		Hypothetical LOC387941	0.794562	105.2	P	2.49043	533.2	P	237885_at	13	13					EST						Hs.556071
3.134	AA935515	EAP30	SNF8, ESCRT-II complex subunit, homolog (S. cerevisiae)	0.179003	23.7	A	0.560953	120.1	P	242790_at	17q21.32	17					EST						Hs.127249
3.134	AI690165	RAB26	RAB26, member RAS oncogene family	0.314199	41.6	M	0.984587	210.8	P	50965_at	16p13.3	16					EST						Hs.3797
3.132	BF115786	ZCCHC11	Zinc finger, CCHC domain containing 11	0.220544	29.2	P	0.690799	147.9	P	230713_at	1	1					EST						Hs.476164
3.132	NM_021027	UGT1A6	UDP glucuronosyltransferase 1 family, polypeptide A9	1.76511	233.7	P	5.52779	1183.5	P	204532_x_at	2q37	2	2.4.1.17	UDP glycosyltransferase 1 family, polypeptide A9 precursor				GeneID:54600; HGNC:12541; HPRD:HPRD_07073; MIM:606434; GI:11276085; CCDS:CCDS2505.1	GO:8152(metabolism); GO:6805(xenobiotic metabolism)	GO:5783(endoplasmic reticulum); GO:16021(integral to membrane); GO:5792(microsome)	GO:15020(glucuronosyltransferase activity)	NM_021027	Hs.554822
3.128	NM_024989	PGAP1	GPI deacylase	0.425227	56.3	P	1.33022	284.8	P	220576_at	2q33.1	2		GPI deacylase				GeneID:80055; HPRD:HPRD_10147; GI:46240862; CCDS:CCDS2318.1			catalytic activity	NM_024989	Hs.229988
3.128	U90552	BTN3A1	Butyrophilin, subfamily 3, member A1	0.542296	71.8	M	1.6964	363.2	P	209770_at	6p22.1	6		butyrophilin, subfamily 3, member A1 isoform a				RP1-45P21.5	GO:6629(lipid metabolism)	GO:16021(integral to membrane)		NM_007048	Hs.191510
3.126	AI936034		Transcribed locus	0.98716	130.7	P	3.08594	660.7	P	243366_s_at	22	22					EST						Hs.446177
3.125	AF220217	SEC15L1	Exocyst complex component 6	0.139728	18.5	A	0.436712	93.5	P	232599_at	10q23.33	10		SEC15-like 1 isoform b				RP11-348J12.4	GO:15031(protein transport); GO:6904(vesicle docking during exocytosis)	GO:145(exocyst)		NM_001013848	Hs.292097
3.124	L13852	UBE1L	Ubiquitin-activating enzyme E1-like	0.162387	21.5	A	0.50724	108.6	P	1294_at	3p21	3		ubiquitin-activating enzyme E1-like			homologue; ubiquitin activating enzyme; ubiquitin activating enzyme E1	GI:986881	GO:6512(ubiquitin cycle)		GO:5524(ATP binding); GO:8047(enzyme activator activity); GO:16874(ligase activity); GO:166(nucleotide binding); GO:4839(ubiquitin activating enzyme activity); GO:4840(ubiquitin conjugating enzyme activity); GO:8642(ubiquitin-like activating enzyme activity)	NM_003335	Hs.16695
3.123	AI224133		Transcribed locus, weakly similar to XP_517454.1 PREDICTED: similar to hypothetical protein MGC45438 [Pan troglodytes]	0.213746	28.3	A	0.667445	142.9	P	228623_at	X	23					EST						Hs.374460
3.122	AV753544	PGM2L1	Phosphoglucomutase 2-like 1	0.157855	20.9	P	0.49276	105.5	P	235149_at	11q13.4	11					EST						Hs.26612
3.121	BC005016	TRIM2	Tripartite motif-containing 2	0.20997	27.8	A	0.655301	140.3	P	215945_s_at	4q31.3	4		tripartite motif-containing 2				GI:13477123	GO:4(biological process unknown); GO:16567(protein ubiquitination)	GO:5737(cytoplasm); GO:151(ubiquitin ligase complex)	GO:46872(metal ion binding); GO:17022(myosin binding); GO:4842(ubiquitin-protein ligase activity); GO:8270(zinc ion binding)	NM_015271	Hs.435711
3.121	AI375915	TAP1	Transporter 1, ATP-binding cassette, sub-family B (MDR/TAP)	0.373867	49.5	P	1.16674	249.8	P	1555852_at	6p21.3	6					EST						Hs.352018
3.12	AF213459	EPHA3	EPH receptor A3	0.33006	43.7	P	1.02989	220.5	P	206070_s_at	3p11.2	3	2.7.1.112	ephrin receptor EphA3 isoform a precursor				GI:12003435	GO:6468(protein amino acid phosphorylation); GO:7165(signal transduction); GO:7169(transmembrane receptor protein tyrosine kinase signaling pathway)	GO:5887(integral to plasma membrane); GO:16020(membrane)	GO:5524(ATP binding); GO:5003(ephrin receptor activity); GO:166(nucleotide binding); GO:4674(protein serine/threonine kinase activity); GO:4713(protein-tyrosine kinase activity); GO:4872(receptor activity); GO:16740(transferase activity)	NM_005233	Hs.123642
3.12	AI478747	LOC284611	Family with sequence similarity 102, member B	1.38671	183.6	P	4.32648	926.3	P	226568_at	1p13.3	1					EST						Hs.200230
3.117	T79942		Homo sapiens, clone IMAGE:5175565, mRNA	0.48565	64.3	P	1.51378	324.1	P	228465_at	1	1					EST						Hs.405427
3.115	NM_024633	C14orf139	Chromosome 14 open reading frame 139	0.290786	38.5	P	0.905652	193.9	P	219563_at	14q32.13	14		hypothetical protein LOC79686				GeneID:79686; HGNC:20353; HPRD:HPRD_16606; GI:13375864; CCDS:CCDS9934.1				NM_024633	Hs.41502
3.113	AL117553	PPM1B	Protein phosphatase 1B (formerly 2C), magnesium-dependent, beta isoform	0.155589	20.6	P	0.484353	103.7	P	232580_x_at	2	2					HUM						Hs.416769
3.11	AI806586	OSBPL9	Oxysterol binding protein-like 9	0.329305	43.6	P	1.02429	219.3	P	236472_at	1	1					EST						Hs.21938
3.11	AW237752		CDNA FLJ45384 fis, clone BRHIP3021987	0.929003	123	P	2.88884	618.5	P	229699_at	3	3					EST						Hs.61558
3.108	AW090182	MGC31963	Chromosome 1 open reading frame 85	0.204683	27.1	P	0.636151	136.2	P	1558692_at	1q22	1					EST						Hs.202522
3.107	AI681307	C3orf6	Chromosome 3 open reading frame 6	0.307402	40.7	P	0.955161	204.5	P	228693_at	12	12					EST						Hs.478682
3.105	AL365343	SLC7A8	Solute carrier family 7 (cationic amino acid transporter, y+ system), member 8	0.292296	38.7	P	0.90752	194.3	P	216604_s_at	14q11.2	14					FLI_CDNA						Hs.22891
3.102	BF801735		Transcribed locus	0.325529	43.1	P	1.00981	216.2	P	238712_at	3	3					EST						Hs.439558
3.102	NM_006103	WFDC2	WAP four-disulfide core domain 2	0.819486	108.5	P	2.5418	544.2	P	203892_at	20q12-q13.2	20		WAP four-disulfide core domain 2 isoform 1 precursor				GeneID:10406; HGNC:15939; HPRD:HPRD_11684; GI:56699495	GO:6508(proteolysis); GO:7283(spermatogenesis)	GO:5615(extracellular space)	GO:4867(serine-type endopeptidase inhibitor activity)	NM_006103	Hs.2719
3.101	NM_017821	RHBDL2	Rhomboid, veinlet-like 2 (Drosophila)	0.300604	39.8	P	0.932275	199.6	P	1552502_s_at	1p34.3	1		rhomboid-related protein 2				GeneID:54933; HGNC:16083; HPRD:HPRD_07151; MIM:608962; GI:54144654		GO:16021(integral to membrane)	GO:8233(peptidase activity); GO:4252(serine-type endopeptidase activity)	NM_017821	Hs.524626
3.1	W58255	GPR61	G protein-coupled receptor 61	0.166918	22.1	A	0.517515	110.8	P	244618_at	1p13.3	1					EST						Hs.514690
3.1	NM_173487	LOC132321	Hypothetical protein LOC132321	0.359517	47.6	P	1.11443	238.6	P	1552370_at	4q28.2	4		hypothetical protein LOC132321				GeneID:132321; GI:27735075; CCDS:CCDS3741.1				NM_173487	Hs.567679
3.099	BG432350	C20orf108	Chromosome 20 open reading frame 108	1.00378	132.9	P	3.11023	665.9	P	224690_at	20q13.31	20					EST						Hs.143736
3.098	BC005122	ARFGAP3	ADP-ribosylation factor GTPase activating protein 3	0.978852	129.6	P	3.03223	649.2	P	202211_at	22q13.2-q13.3	22		ADP-ribosylation factor GTPase activating protein 3			MGC	RP1-47A17.3	GO:6888(ER to Golgi transport); GO:6886(intracellular protein transport); GO:9306(protein secretion); GO:43087(regulation of GTPase activity); GO:16192(vesicle-mediated transport)	GO:5829(cytosol)	GO:8060(ARF GTPase activator activity); GO:46872(metal ion binding); GO:8565(protein transporter activity); GO:8270(zinc ion binding)	NM_014570	Hs.13014
3.096	NM_006618	JARID1B	Jumonji, AT rich interactive domain 1B (RBP2-like)	1.58837	210.3	P	4.91826	1053	P	201549_x_at	1q32.1	1		Jumonji, AT rich interactive domain 1B (RBP2-like)				GeneID:10765; HGNC:18039; HPRD:HPRD_09251; MIM:605393; GI:57242796	GO:6355(regulation of transcription, DNA-dependent)	GO:5634(nucleus)	GO:3677(DNA binding); GO:5515(protein binding); GO:8270(zinc ion binding)	NM_006618	Hs.443650
3.096	NM_006113	VAV3	Vav 3 oncogene	8.34139	1104.4	P	25.8239	5528.9	P	218807_at	1p13.3	1		vav 3 oncogene				GeneID:10451; HGNC:12659; HPRD:HPRD_05706; MIM:605541; GI:21614496; CCDS:CCDS785.1	GO:7242(intracellular signaling cascade); GO:7264(small GTPase mediated signal transduction)		GO:5096(GTPase activator activity); GO:5070(SH3/SH2 adaptor activity); GO:19992(diacylglycerol binding); GO:5085(guanyl-nucleotide exchange factor activity); GO:46872(metal ion binding); GO:8270(zinc ion binding)	NM_006113	Hs.267659
3.096	AK055928	PGK1	CDNA FLJ23869 fis, clone LNG09860	0.370846	49.1	P	1.14806	245.8	P	1558365_at	X	23					oligo capping; fis (full insert sequence)						Hs.571695
3.094	AW003845		Transcribed locus, weakly similar to NP_659411.1 hypothetical protein FLJ31846 [Homo sapiens]	0.443354	58.7	P	1.37179	293.7	P	236494_x_at	1	1					EST						Hs.150065
3.094	AL574184	HPGD	Hydroxyprostaglandin dehydrogenase 15-(NAD)	0.243958	32.3	P	0.754787	161.6	P	203913_s_at	4q34-q35	4					EST						Hs.77348
3.088	AF237813	ABAT	4-aminobutyrate aminotransferase	0.31571	41.8	P	0.974778	208.7	P	209459_s_at	16p13.2	16	2.6.1.19	4-aminobutyrate aminotransferase precursor	GABA-transaminase deficiency		FLI_CDNA	GI:9963908	GO:9448(gamma-aminobutyric acid metabolism); GO:42135(neurotransmitter catabolism); GO:7268(synaptic transmission)	GO:5759(mitochondrial matrix)	GO:47298((S)-3-amino-2-methylpropionate transaminase activity); GO:3867(4-aminobutyrate transaminase activity); GO:30170(pyridoxal phosphate binding); GO:16740(transferase activity)	NM_000663	Hs.336768
3.087	AU157313		LOC440585	0.278701	36.9	A	0.860346	184.2	P	232823_at	1	1					EST						Hs.568230
3.084	NM_030582	COL18A1	Collagen, type XVIII, alpha 1	0.413897	54.8	A	1.27651	273.3	P	209081_s_at	21q22.3	21		alpha 1 type XVIII collagen isoform 1 precursor	Knobloch syndrome			GeneID:80781; HGNC:2195; HPRD:HPRD_00382; MIM:120328; GI:13385620	GO:7155(cell adhesion); GO:8285(negative regulation of cell proliferation); GO:9887(organ morphogenesis); GO:6817(phosphate transport); GO:7601(visual perception)	GO:5581(collagen); GO:5737(cytoplasm); GO:31012(extracellular matrix)	GO:5201(extracellular matrix structural constituent); GO:46872(metal ion binding); GO:5515(protein binding); GO:5198(structural molecule activity); GO:8270(zinc ion binding)	NM_030582	Hs.517356
3.084	AB032981	KIAA1155	KIAA1155 protein	0.17145	22.7	A	0.528725	113.2	M	221868_at	2	2		KIAA1155 protein				GI:6330116				XM_376062	Hs.416735
3.083	AW665509	MGC42174	Hypothetical protein MGC42174	0.272659	36.1	P	0.840729	180	P	242539_at	2	2					EST						Hs.471637
3.079	BC017896	LOC474170	Ribosomal protein S7	0.14426	19.1	P	0.444185	95.1	P	1569181_x_at	17	17					HTC						Hs.463264
3.079	AI742872	SLC2A12	Solute carrier family 2 (facilitated glucose transporter), member 12	0.142749	18.9	P	0.439514	94.1	P	235050_at	6q23.2	6					EST						Hs.486508
3.079	W05495		CDNA FLJ41489 fis, clone BRTHA2004582	0.418429	55.4	A	1.28818	275.8	P	230710_at	1	1					EST						Hs.446388
3.077	AA079839		zm93f10.s1 Stratagene ovarian cancer (#937219) Homo sapiens cDNA clone IMAGE:545515 3', mRNA sequence.	0.216012	28.6	A	0.664643	142.3	P	232882_at		0					EST
3.076	AI521549	IL18BP	Interleukin 18 binding protein	0.175982	23.3	P	0.541336	115.9	P	222868_s_at	11q13	11					EST						Hs.325978
3.074	AL049381	PBX1	Pre-B-cell leukemia transcription factor 1	1.40181	185.6	P	4.30967	922.7	P	212148_at	1q23	1											Hs.493096
3.069	AF267859	ZNF399; FLJ13153	zinc finger, DHHC-type containing 11	0.203172	26.9	P	0.62354	133.5	P	221646_s_at	5p15.33	5		zinc finger, DHHC domain containing 11			FLI_CDNA	GI:12006045		GO:16021(integral to membrane); GO:16020(membrane)	GO:8415(acyltransferase activity); GO:46872(metal ion binding); GO:16740(transferase activity); GO:8270(zinc ion binding)	NM_024786
3.069	AI348000	SHKBP1	SH3KBP1 binding protein 1	0.222054	29.4	A	0.681457	145.9	P	224846_at	19q13.2	19					EST						Hs.26506
3.067	BC036508	PIAS1	Protein inhibitor of activated STAT, 1	0.265861	35.2	P	0.815507	174.6	P	1559156_at	15	15											Hs.162458
3.067	R18746	SFRS1	Splicing factor, arginine/serine-rich 1 (splicing factor 2, alternate splicing factor)	0.534743	70.8	P	1.63989	351.1	P	239384_at	17q21.3-q22	17					EST						Hs.68714
3.062	AI093579	ITGAV	Integrin, alpha V (vitronectin receptor, alpha polypeptide, antigen CD51)	0.703928	93.2	P	2.15553	461.5	P	202351_at	2q31-q32	2					EST						Hs.436873
3.062	AA836641	CGI-90	Family with sequence similarity 82, member B	0.246979	32.7	P	0.756189	161.9	P	238146_at	8q21.3	8					EST						Hs.145386
3.061	AI091821	USP45	Homo sapiens, clone IMAGE:5168282, mRNA	0.43429	57.5	P	1.32929	284.6	P	238069_at	6	6					EST						Hs.535847
3.06	AA747756	CLTC	Clathrin, heavy polypeptide (Hc)	0.173716	23	P	0.531527	113.8	P	238646_at	17	17					EST						Hs.491351
3.057	AI384076		MRNA; cDNA DKFZp686B0610 (from clone DKFZp686B0610)	0.15861	21	A	0.48482	103.8	P	228387_at	1	1					EST						Hs.99836
3.051	AK025151	C9orf3	Homo sapiens cDNA: FLJ21498 fis, clone COL05627.	0.479607	63.5	P	1.46333	313.3	P	233599_at	9	9					oligo capping; fis (full insert sequence)						Hs.268597
3.051	BE503425	LOX	Lysyl oxidase	0.16994	22.5	A	0.518449	111	P	213640_s_at	5q23.2	5					EST						Hs.102267
3.047	AI801666	RB1CC1	RB1-inducible coiled-coil 1	0.361783	47.9	P	1.10229	236	P	237626_at	8	8					EST						Hs.196102
3.043	AW513654		Similar to RIKEN cDNA 2610034N24	0.27719	36.7	P	0.843531	180.6	P	243009_at	7	7					EST						Hs.373941
3.043	NM_005715	UST	Uronyl-2-sulfotransferase	0.561934	74.4	P	1.70995	366.1	P	205139_s_at	6q25.1	6		uronyl-2-sulfotransferase				GeneID:10090; HGNC:17223; HPRD:HPRD_10298; GI:5032219; CCDS:CCDS5213.1	GO:6477(protein amino acid sulfation)	GO:5795(Golgi stack); GO:16021(integral to membrane)	GO:8146(sulfotransferase activity); GO:16740(transferase activity)	NM_005715	Hs.309250
3.043	AW117717	AHSA2	AHA1, activator of heat shock 90kDa protein ATPase homolog 2 (yeast)	1.13218	149.9	P	3.44512	737.6	P	226334_s_at	2p15	2					EST						Hs.558625
3.041	AW292752	OFD1	Oral-facial-digital syndrome 1	0.156344	20.7	P	0.475479	101.8	P	241751_at	Xp22.2-p22.3	23					EST						Hs.6483
3.033	R43564	FBXO4	F-box protein 4	0.141994	18.8	A	0.43064	92.2	P	237309_at	5	5					EST						Hs.165575
3.032	BE889628	LRAP	Leukocyte-derived arginine aminopeptidase	1.25982	166.8	P	3.81971	817.8	P	227462_at	16	16					EST						Hs.482910
3.031	NM_005975	PTK6	PTK6 protein tyrosine kinase 6	0.393505	52.1	A	1.1929	255.4	M	1553114_a_at	20q13.3	20	2.7.1.112	PTK6 protein tyrosine kinase 6				GeneID:5753; HGNC:9617; HPRD:HPRD_03594; MIM:602004; GI:5174647; CCDS:CCDS13524.1	GO:7242(intracellular signaling cascade); GO:6468(protein amino acid phosphorylation)	GO:5634(nucleus)	GO:5524(ATP binding); GO:4715(non-membrane spanning protein tyrosine kinase activity); GO:166(nucleotide binding); GO:4674(protein serine/threonine kinase activity); GO:16740(transferase activity)	NM_005975	Hs.51133
3.031	BM992214		CDNA FLJ35137 fis, clone PLACE6009419	0.238671	31.6	P	0.723494	154.9	P	1556221_a_at	3	3					EST						Hs.314518
3.026	AK026736	ITGB6	Integrin, beta 6	3.88897	514.9	P	11.7683	2519.6	P	226535_at	2q24.2	2					oligo capping; fis (full insert sequence)						Hs.470399
3.023	AA693722	SLC35D2	Solute carrier family 35, member D2	0.249245	33	P	0.753386	161.3	P	231437_at	9q22.32	9					EST						Hs.494556
3.022	AI088120	GCNT1	Glucosaminyl (N-acetyl) transferase 1, core 2 (beta-1,6-N-acetylglucosaminyltransferase)	1.04607	138.5	P	3.16114	676.8	P	239761_at	9q13	9					EST						Hs.521568
3.021	AI986120	LTBP1	Latent transforming growth factor beta binding protein 1	0.21148	28	A	0.638954	136.8	P	202728_s_at	2p22-p21	2					EST						Hs.49787
3.021	AI669304	ZNF148	Zinc finger protein 148 (pHZ-52)	0.382931	50.7	P	1.15694	247.7	P	238711_s_at	3q21	3					EST						Hs.380334
3.021	NM_024539	RNF128	Ring finger protein 128	2.96903	393.1	P	8.96824	1920.1	P	219263_at	Xq22.3	23		ring finger protein 128 isoform 2				RP11-150F24.1	GO:16567(protein ubiquitination); GO:6508(proteolysis)	GO:151(ubiquitin ligase complex)	GO:46872(metal ion binding); GO:8233(peptidase activity); GO:4842(ubiquitin-protein ligase activity); GO:8270(zinc ion binding)	NM_024539	Hs.496542
3.02	NM_004414	DSCR1	Down syndrome critical region gene 1	0.61707	81.7	P	1.86362	399	P	208370_s_at	21q22.1-q22.2	21		calcipressin 1 isoform a				GeneID:1827; HGNC:3040; HPRD:HPRD_04226; MIM:602917; GI:33620725; CCDS:CCDS13637.1	GO:19722(calcium-mediated signaling); GO:7417(central nervous system development); GO:8015(circulation); GO:7165(signal transduction)	GO:5634(nucleus)	GO:166(nucleotide binding); GO:3700(transcription factor activity)	NM_004414	Hs.282326
3.018	AI655642	NDFIP2	Nedd4 family interacting protein 2	1.63218	216.1	P	4.9262	1054.7	P	224801_at	13q31.1	13					EST						Hs.525093
3.017	BC003177	KIAA1536	Calcium binding and coiled-coil domain 1	0.243958	32.3	A	0.736105	157.6	P	209002_s_at	12q13.13	12		coiled-coil transcriptional coactivator			MGC	GeneID:57658; GI:13112007				NM_020898	Hs.156667
3.017	NM_006729	DIAPH2	Diaphanous homolog 2 (Drosophila)	0.298338	39.5	P	0.900047	192.7	P	205726_at	Xq22	23		diaphanous 2 isoform 156	Premature ovarian failure			RP11-212B22.1	GO:30036(actin cytoskeleton organization and biogenesis); GO:30154(cell differentiation); GO:16043(cell organization and biogenesis); GO:910(cytokinesis); GO:48477(oogenesis)	GO:16020(membrane)	GO:17048(Rho GTPase binding); GO:3779(actin binding); GO:5102(receptor binding)	NM_006729	Hs.226483
3.016	AU144247	RSNL2	Restin-like 2	1.92598	255	P	5.80897	1243.7	P	226425_at	2p23.2	2					EST						Hs.122927
3.015	AU155415	KLK7	Kallikrein 7 (chymotryptic, stratum corneum)	0.971299	128.6	P	2.92854	627	P	239381_at	19q13.41	19					EST						Hs.151254
3.013	AI796536		Transcribed locus, weakly similar to XP_496299.1 PREDICTED: hypothetical protein LOC148206 [Homo sapiens]	0.217523	28.8	P	0.655301	140.3	P	229810_at	6	6					EST						Hs.391527
3.011	AA045204	MAP3K2	Mitogen-activated protein kinase kinase kinase 2	0.225831	29.9	P	0.680056	145.6	P	226441_at	2q14.3	2					EST						Hs.145605
3.011	AF316873	PINK1	PTEN induced putative kinase 1	0.300604	39.8	P	0.905184	193.8	P	209019_s_at	1p36	1		PTEN induced putative kinase 1	Parkinson disease, early onset			GI:13492052	GO:6468(protein amino acid phosphorylation); GO:7243(protein kinase cascade); GO:6950(response to stress)	GO:5739(mitochondrion)	GO:5524(ATP binding); GO:287(magnesium ion binding); GO:166(nucleotide binding); GO:4674(protein serine/threonine kinase activity); GO:16740(transferase activity)	NM_032409	Hs.389171
3.011	AI769104		Transcribed locus	0.329305	43.6	P	0.991593	212.3	P	236883_at	1	1					EST						Hs.537931
3.011	AV724329	PGM2L1	Phosphoglucomutase 2-like 1	0.586103	77.6	P	1.7646	377.8	P	229256_at	11q13.4	11					EST						Hs.26612
3.008	AI133137	C20orf108	Chromosome 20 open reading frame 108	0.372356	49.3	P	1.12004	239.8	P	224693_at	20q13.31	20					EST						Hs.143736
3.007	NM_014080	DUOX2	Dual oxidase 2	0.165408	21.9	P	0.497431	106.5	P	219727_at	15q15.3	15		dual oxidase 2 precursor	Hypothyroidism, congenital, due to DUOX2 deficiency			GeneID:50506; HGNC:13273; HPRD:HPRD_05997; MIM:606759; GI:28872753; CCDS:CCDS10117.1	electron transport; hydrogen peroxide biosynthesis; superoxide release	apical plasma membrane	NAD(P)H oxidase activity; NADPH binding; calcium ion binding; oxidoreductase activity; peroxidase activity	NM_014080	Hs.71377
3.003	NM_024873	TNIP3	TNFAIP3 interacting protein 3	0.172961	22.9	A	0.519383	111.2	M	220655_at	4q27	4		hypothetical protein LOC79931				GeneID:79931; HGNC:19315; HPRD:HPRD_16268; MIM:608019; GI:21362000; CCDS:CCDS3718.1				NM_024873	Hs.208206
3.001	AI809961	PFAAP5	Hypothetical gene CG012	1.21677	161.1	P	3.65156	781.8	P	221899_at	13q12-q13	13					EST						Hs.507680
3	NM_016425		---	0.884441	117.1	P	2.65297	568	P	218960_at		0
2.999	NM_001731	BTG1	B-cell translocation gene 1, anti-proliferative	2.69638	357	P	8.08687	1731.4	P	200921_s_at	12q22	12		B-cell translocation protein 1				GeneID:694; HGNC:1130; HPRD:HPRD_15912; MIM:109580; GI:4502473; CCDS:CCDS9043.1	GO:16477(cell migration); GO:30308(negative regulation of cell growth); GO:8285(negative regulation of cell proliferation); GO:45766(positive regulation of angiogenesis); GO:45603(positive regulation of endothelial cell differentiation); GO:43085(positive regulation of enzyme activity); GO:45663(positive regulation of myoblast differentiation); GO:42981(regulation of apoptosis); GO:45449(regulati…	GO:5737(cytoplasm); GO:5634(nucleus)	GO:19900(kinase binding); GO:3712(transcription cofactor activity)	NM_001731	Hs.255935
2.999	AA569032	GPX2	Glutathione peroxidase 2 (gastrointestinal)	0.16994	22.5	P	0.509575	109.1	P	239595_at	14q24.1	14					EST						Hs.2704
2.996	NM_001393	ECM2	Extracellular matrix protein 2, female organ and adipocyte specific	0.305891	40.5	P	0.916394	196.2	P	206101_at	9q22.3	9		extracellular matrix protein 2 precursor				GeneID:1842; HGNC:3154; HPRD:HPRD_09148; MIM:603479; GI:4557543; CCDS:CCDS6698.1	GO:7160(cell-matrix adhesion)	GO:5578(extracellular matrix (sensu Metazoa))	GO:5178(integrin binding); GO:5198(structural molecule activity)	NM_001393	Hs.117060
2.995	AW629014	VPS13A	Vacuolar protein sorting 13A (yeast)	0.517372	68.5	P	1.54974	331.8	P	227987_at	9q21	9					EST						Hs.459790
2.993	BF103856	CNOT6L	CCR4-NOT transcription complex, subunit 6-like	0.269637	35.7	P	0.807099	172.8	P	227119_at	4q13.3	4					EST						Hs.127358
2.99	AF217519	IPLA2(GAMMA)	Intracellular membrane-associated calcium-independent phospholipase A2 gamma	0.744713	98.6	P	2.227	476.8	P	223310_x_at	7q31	7		intracellular membrane-associated calcium-independent phospholipase A2 gamma			HTC	GI:7688981	fatty acid metabolism	intracellular; membrane fraction; peroxisomal membrane	ATP binding; calcium-independent phospholipase A2 activity; catalytic activity; nutrient reservoir activity	NM_015723	Hs.418133
2.99	AI821661	ILDR1	Immunoglobulin-like domain containing receptor 1	0.265106	35.1	A	0.79262	169.7	P	235583_at	3q13.33	3					EST						Hs.98484
2.989	AB014609	MRC2	Mannose receptor, C type 2	0.358761	47.5	A	1.0724	229.6	P	37408_at	17q23.3	17		mannose receptor, C type 2				GI:40788335	endocytosis	integral to membrane	GO:16301(kinase activity); GO:4872(receptor activity); GO:5529(sugar binding)	NM_006039	Hs.7835
2.988	AW085489	FUBP3	Far upstream element (FUSE) binding protein 3	0.153323	20.3	P	0.458197	98.1	P	243785_at	9q34.2	9					EST						Hs.98751
2.987	NM_025184	EFHC2	EF-hand domain (C-terminal) containing 2	0.151057	20	P	0.451191	96.6	P	220591_s_at	Xp11.3	23		EF-hand domain (C-terminal) containing 2				RP11-334D18.1			GO:5509(calcium ion binding)	NM_025184	Hs.521953
2.984	NM_014505	KCNMB4	Potassium large conductance calcium-activated channel, subfamily M, beta member 4	0.277946	36.8	P	0.829519	177.6	P	219287_at	12q	12		calcium-activated potassium channel beta 4 subunit				GeneID:27345; HGNC:6289; HPRD:HPRD_05564; MIM:605223; GI:26051275; CCDS:CCDS8997.1	GO:5513(detection of calcium ion); GO:19228(generation of action potential); GO:6811(ion transport); GO:6813(potassium ion transport); GO:1508(regulation of action potential); GO:46928(regulation of neurotransmitter secretion); GO:19229(regulation of vasoconstriction); GO:7268(synaptic transmission)	GO:16020(membrane); GO:8076(voltage-gated potassium channel complex)	GO:15269(calcium-activated potassium channel activity); GO:5216(ion channel activity); GO:5515(protein binding)	NM_014505	Hs.525529
2.984	AA741307	SAMD9	Sterile alpha motif domain containing 9	5.43354	719.4	P	16.2149	3471.6	P	228531_at	7q21.2	7					EST						Hs.65641
2.982	D87291	KCNJ15	Potassium inwardly-rectifying channel, subfamily J, member 15	1.04381	138.2	P	3.11303	666.5	P	211806_s_at	21q22.2	21		potassium inwardly-rectifying channel J15			inward rectifier potassium channel	GI:1772442	GO:6811(ion transport); GO:6813(potassium ion transport)	GO:5887(integral to plasma membrane); GO:16020(membrane); GO:5624(membrane fraction)	GO:5242(inward rectifier potassium channel activity); GO:5267(potassium channel activity); GO:30955(potassium ion binding); GO:5244(voltage-gated ion channel activity)	NM_002243	Hs.411299
2.981	BG534738	XRN1	5'-3' exoribonuclease 1	1.41239	187	P	4.21065	901.5	P	225814_at	3q23	3					EST						Hs.435103
2.981	AI916560	YES1	Similar to My016 protein	0.151057	20	P	0.450257	96.4	P	244362_at	1	1					EST						Hs.568374
2.98	BF971873	MGC10744	Hypothetical protein MGC10744	1.40634	186.2	P	4.19103	897.3	P	239824_s_at	17p13.1	17					EST						Hs.513933
2.98	BF981786	FLJ13236	Hypothetical protein FLJ13236	0.191088	25.3	P	0.56936	121.9	P	244193_at	12q13.12	12					EST						Hs.170298
2.979	AI052536	SNX1	Sorting nexin 1	0.60423	80	P	1.80009	385.4	P	213364_s_at	15q22.31	15					EST						Hs.188634
2.977	BF111242	C9orf103	Chromosome 9 open reading frame 103	0.195619	25.9	A	0.582438	124.7	P	227865_at	9	9					EST						Hs.530261
2.975	BC010030	FLJ39653	Hypothetical protein FLJ39653	0.148036	19.6	A	0.440448	94.3	P	1553145_at	4p15.32	4		hypothetical protein LOC202020								NM_152684	Hs.445315
2.975	BC038350		Homo sapiens cDNA clone IMAGE:4537875, partial cds.	0.207704	27.5	P	0.617936	132.3	P	1562848_at		0
2.975	W02593	JARID1B	Jumonji, AT rich interactive domain 1B (RBP2-like)	0.940332	124.5	P	2.79729	598.9	P	201548_s_at	1q32.1	1					EST						Hs.443650
2.973	NM_006186	NR4A2	Nuclear receptor subfamily 4, group A, member 2	0.1571	20.8	P	0.467071	100	P	204622_x_at	2q22-q23	2		nuclear receptor subfamily 4, group A, member 2 isoform a	Parkinson disease			GeneID:4929; HGNC:7981; HPRD:HPRD_03493; MIM:601828; GI:5453822; CCDS:CCDS2201.1	GO:19735(antimicrobial humoral response (sensu Vertebrata)); GO:6355(regulation of transcription, DNA-dependent); GO:7165(signal transduction); GO:6350(transcription)	GO:5634(nucleus)	GO:4879(ligand-dependent nuclear receptor activity); GO:46872(metal ion binding); GO:3707(steroid hormone receptor activity); GO:3700(transcription factor activity); GO:8270(zinc ion binding)	NM_006186	Hs.165258
2.972	AI807197		Transcribed locus, weakly similar to XP_517655.1 PREDICTED: similar to KIAA0825 protein [Pan troglodytes]	0.190332	25.2	P	0.565623	121.1	P	236865_at	17	17					EST						Hs.118704
2.971	NM_006218	PIK3CA	Phosphoinositide-3-kinase, catalytic, alpha polypeptide	0.666163	88.2	P	1.97945	423.8	P	204369_at	3q26.3	3	2.7.1.137	phosphoinositide-3-kinase, catalytic, alpha polypeptide	Breast cancer; Colorectal cancer; Ovarian cancer			GeneID:5290; HGNC:8975; HPRD:HPRD_01382; MIM:171834; GI:54792082	GO:7165(signal transduction)	GO:5942(phosphoinositide 3-kinase complex)	GO:4428(inositol or phosphatidylinositol kinase activity); GO:16303(phosphatidylinositol 3-kinase activity); GO:46934(phosphatidylinositol-4,5-bisphosphate 3-kinase activity); GO:5515(protein binding); GO:16740(transferase activity)	NM_006218	Hs.553498
2.966	NM_030641	APOL6	Apolipoprotein L, 6	1.10121	145.8	P	3.26623	699.3	P	219716_at	22q12.3	22		apolipoprotein L6				GeneID:80830; HGNC:14870; HPRD:HPRD_06266; MIM:607256; GI:13449281; CCDS:CCDS13919.1	GO:6869(lipid transport); GO:42157(lipoprotein metabolism)	GO:5737(cytoplasm); GO:5576(extracellular region)	GO:8289(lipid binding); GO:5319(lipid transporter activity)	NM_030641	Hs.257352
2.963	AA876179		Transcribed locus	0.241692	32	P	0.71602	153.3	P	238755_at	11	11					EST						Hs.134650
2.962	BC036246	FLJ32549	hypothetical protein FLJ32549	0.564199	74.7	P	1.67118	357.8	P	1554067_at	12q14.2	12		hypothetical protein LOC144577			MGC	GeneID:144577; GI:23958531				NM_152440	Hs.396626
2.961	AK025862	TRA1	Tumor rejection antigen (gp96) 1	2.15408	285.2	P	6.37739	1365.4	P	216450_x_at	15	15		tumor rejection antigen (gp96) 1			oligo capping; fis (full insert sequence)		GO:6457(protein folding); GO:6986(response to unfolded protein)	GO:5783(endoplasmic reticulum); GO:5886(plasma membrane)	GO:5524(ATP binding); GO:5488(binding); GO:5509(calcium ion binding); GO:51082(unfolded protein binding)	NM_003299	Hs.192374
2.961	AI632181	LOC374676	Hypothetical protein LOC440295	1.96828	260.6	P	5.82718	1247.6	P	213212_x_at	15	15					EST						Hs.564775
2.959	AA828371	VPS13C	Vacuolar protein sorting 13C (yeast)	0.228852	30.3	P	0.677254	145	P	235023_at	15q22.2	15					EST						Hs.511668
2.959	AW613053	BRAF	V-raf murine sarcoma viral oncogene homolog B1	0.200151	26.5	P	0.592247	126.8	P	243829_at	7q34	7					EST						Hs.324250
2.958	AA729232		Transcribed locus, weakly similar to NP_055301.1 neuronal thread protein AD7c-NTP [Homo sapiens]	0.48565	64.3	P	1.43671	307.6	P	241359_at	17	17					EST						Hs.547494
2.958	AI215106	INSR	Insulin receptor	0.471299	62.4	P	1.39421	298.5	P	227432_s_at	19p13.3-p13.2	19					EST						Hs.465744
2.957	AK022859	UNC5B	Unc-5 homolog B (C. elegans)	2.89577	383.4	P	8.56282	1833.3	P	226899_at	10q22.1	10		unc-5 homolog B			oligo capping; fis (full insert sequence)	RP11-58O1.1	GO:6915(apoptosis); GO:7275(development); GO:7165(signal transduction)	GO:16021(integral to membrane)	GO:5515(protein binding); GO:4872(receptor activity)	NM_170744	Hs.522997
2.955	NM_001038	SCNN1A	Sodium channel, nonvoltage-gated 1 alpha	4.08308	540.6	P	12.0673	2583.6	P	203453_at	12p13	12		sodium channel, nonvoltage-gated 1 alpha	Pseudohypoaldosteronism, type I			GeneID:6337; HGNC:10599; HPRD:HPRD_02575; MIM:600228; GI:4506815; CCDS:CCDS8543.1	GO:7588(excretion); GO:6811(ion transport); GO:7600(sensory perception); GO:6814(sodium ion transport)	GO:5887(integral to plasma membrane); GO:16020(membrane); GO:5624(membrane fraction)	GO:15280(amiloride-sensitive sodium channel activity); GO:5216(ion channel activity); GO:5515(protein binding); GO:31402(sodium ion binding)	NM_001038	Hs.130989
2.955	NM_007197	FZD10	Frizzled homolog 10 (Drosophila)	0.716767	94.9	P	2.1177	453.4	P	219764_at	12q24.33	12		frizzled 10				GeneID:11211; HGNC:4039; HPRD:HPRD_05853; MIM:606147; GI:6005762; CCDS:CCDS9267.1	GO:7186(G-protein coupled receptor protein signaling pathway); GO:7275(development); GO:7222(frizzled signaling pathway)	GO:5887(integral to plasma membrane); GO:16020(membrane)	GO:4930(G-protein coupled receptor activity); GO:42813(Wnt receptor activity); GO:4926(non-G-protein coupled 7TM receptor activity); GO:4872(receptor activity)	NM_007197	Hs.31664
2.954	AF251055	FBXO38	F-box protein 38	1.04834	138.8	P	3.09668	663	P	224369_s_at	5q32	5		F-box protein 38 isoform a				GI:13625172	GO:6512(ubiquitin cycle)	GO:5634(nucleus)	receptor activity	NM_030793	Hs.483772
2.953	AU146027	SOS2	Son of sevenless homolog 2 (Drosophila)	0.182024	24.1	P	0.537599	115.1	P	233369_at	14q21	14					EST						Hs.291533
2.951	NM_024784	ZBTB3	Zinc finger and BTB domain containing 3	0.205438	27.2	A	0.606259	129.8	P	1553858_at	11q12.3	11		zinc finger and BTB domain containing 3				GeneID:79842; HGNC:22918; HPRD:HPRD_15693; GI:13376146; CCDS:CCDS8034.1	GO:6355(regulation of transcription, DNA-dependent); GO:6350(transcription)	GO:5634(nucleus)	GO:3677(DNA binding); GO:46872(metal ion binding); GO:5515(protein binding); GO:8270(zinc ion binding)	NM_024784	Hs.147554
2.951	AB033091	SLC39A10	Solute carrier family 39 (zinc transporter), member 10	4.14048	548.2	P	12.2181	2615.9	P	225295_at	2q32.3	2		solute carrier family 39 (zinc transporter), member 10				GI:6331192	metal ion transport	membrane	metal ion transporter activity	NM_020342	Hs.413434
2.95	AA522514	KIAA0746	KIAA0746 protein	0.246979	32.7	P	0.728631	156	P	212311_at	4p15.2	4					EST						Hs.479384
2.949	T65123	CDH8	Cadherin 8, type 2	0.156344	20.7	P	0.461	98.7	P	217574_at	16q22.1	16					EST						Hs.368322
2.946	AU152162	RBM30	RNA binding motif protein 30	1.57024	207.9	P	4.62541	990.3	P	227979_at	11q13	11					EST						Hs.567606
2.944	AL832227		Similar to CDC42-binding protein kinase alpha isoform A; ser-thr protein kinase related to the myotonic dystrophy protein kinase; ser-thr protein kinase PK428; myotonic dystrophy kinase-related CDC42-binding protein kinase alpha; CDC42 binidng prot...	0.223565	29.6	P	0.658104	140.9	P	1560683_at	15	15					HTC						Hs.510697
2.941	AF131790	SHANK2	SH3 and multiple ankyrin repeat domains 2	0.188822	25	P	0.555348	118.9	P	213307_at	11q13.3-q13.4	11		SH3 and multiple ankyrin repeat domains 2 isoform 1			FLI_CDNA		GO:7242(intracellular signaling cascade)	GO:8372(cellular component unknown)	GO:30160(GKAP/Homer scaffold activity); GO:5515(protein binding)	NM_012309	Hs.268726
2.941	BG402105	RB1CC1	RB1-inducible coiled-coil 1	4.78323	633.3	P	14.0668	3011.7	P	202033_s_at	8p22-q21.13	8					EST						Hs.196102
2.941	AI817388	GNPDA2	Glucosamine-6-phosphate deaminase 2	0.481118	63.7	P	1.41476	302.9	P	227022_at	4p13	4					EST						Hs.21398
2.94	AI435399	MGC19764	Transcribed locus	1.51133	200.1	P	4.44325	951.3	P	226725_at	17	17					EST						Hs.14691
2.936	AV702787		AV702787 ADB Homo sapiens cDNA clone ADBAGG03 5', mRNA sequence.	0.503776	66.7	P	1.47922	316.7	P	1560296_at		0					EST
2.936	AF086077	ANKMY2	Ankyrin repeat and MYND domain containing 2	0.248489	32.9	P	0.729566	156.2	P	1556542_a_at	7	7					FLI_CDNA						Hs.157378
2.935	NM_007213	PRAF2	PRA1 domain family, member 2	0.462991	61.3	P	1.35871	290.9	P	203456_at	Xp11.23	23		JM4 protein				GeneID:11230; HGNC:28911; HPRD:HPRD_06596; GI:6005794; CCDS:CCDS14317.1	GO:15813(L-glutamate transport)	GO:16021(integral to membrane)	GO:5515(protein binding)	NM_007213	Hs.29595
2.934	BF056282	C9orf52	Chromosome 9 open reading frame 52	0.277946	36.8	P	0.815507	174.6	P	242477_at	9p22.3	9					EST						Hs.130086
2.934	BE674964	RANBP9	RAN binding protein 9	0.188822	25	M	0.553947	118.6	P	242143_at	6	6					EST						Hs.306242
2.93	NM_003812	ADAM23	ADAM metallopeptidase domain 23	0.5	66.2	P	1.4652	313.7	P	206046_at	2q33	2		ADAM metallopeptidase domain 23 preproprotein				GeneID:8745; HGNC:202; HPRD:HPRD_04752; MIM:603710; GI:4501913; CCDS:CCDS2369.1	GO:7155(cell adhesion); GO:7417(central nervous system development); GO:6508(proteolysis)	GO:5887(integral to plasma membrane)	GO:5178(integrin binding); GO:4222(metalloendopeptidase activity); GO:5515(protein binding)	NM_003812	Hs.370287
2.928	AI911434	MLF1	Myeloid leukemia factor 1	0.168429	22.3	P	0.493227	105.6	P	204783_at	3q25.1	3					EST						Hs.85195
2.928	AW663908	CPM	Carboxypeptidase M	0.253776	33.6	A	0.743111	159.1	P	235706_at	12q14.3	12					EST						Hs.567251
2.926	BF433200	CSNK1A1	Casein kinase 1, alpha 1	0.537009	71.1	P	1.57123	336.4	P	242467_at	5	5					EST						Hs.529862
2.925	AA284256	MGEA5	Meningioma expressed antigen 5 (hyaluronidase)	0.215257	28.5	P	0.629612	134.8	P	235868_at	10q24.1-q24.3	10					EST						Hs.500842
2.923	NM_004949	DSC2	Desmocollin 2	1.7145	227	P	5.01074	1072.8	P	204751_x_at	18q12.1	18		desmocollin 2 isoform Dsc2b preproprotein				GeneID:1824; HGNC:3036; HPRD:HPRD_00512; MIM:125645; GI:13435366; CCDS:CCDS11893.1	GO:7155(cell adhesion); GO:7156(homophilic cell adhesion)	GO:5856(cytoskeleton); GO:16021(integral to membrane); GO:5911(intercellular junction); GO:16020(membrane)	GO:5509(calcium ion binding); GO:5515(protein binding)	NM_004949	Hs.95612
2.922	BE673445		Similar to R28379_1	0.280967	37.2	A	0.821112	175.8	P	213556_at	19q13.31	19					EST						Hs.22049
2.92	T87178	USP40	Ubiquitin specific peptidase 40	0.236405	31.3	P	0.690332	147.8	P	243216_x_at	2q37.1	2					EST						Hs.96513
2.92	NM_004770	KCNB2	Potassium voltage-gated channel, Shab-related subfamily, member 2	0.170695	22.6	A	0.498365	106.7	P	208172_s_at	8q13.2	8		potassium voltage-gated channel, Shab-related subfamily, member 2				GeneID:9312; HGNC:6232; HPRD:HPRD_09666; MIM:607738; GI:27436974; CCDS:CCDS6209.1	GO:6812(cation transport); GO:6813(potassium ion transport); GO:6940(regulation of smooth muscle contraction)	GO:16021(integral to membrane); GO:16020(membrane); GO:8076(voltage-gated potassium channel complex)	GO:5251(delayed rectifier potassium channel activity); GO:30955(potassium ion binding); GO:5515(protein binding)	NM_004770	Hs.6702
2.919	BC033316		CDNA clone IMAGE:4822368	0.200151	26.5	A	0.584306	125.1	P	1556195_a_at	1	1											Hs.554011
2.918	AL136710	ANK3	Ankyrin 3, node of Ranvier (ankyrin G)	0.533233	70.6	P	1.55581	333.1	P	209442_x_at	10q21	10		ankyrin 3 isoform 2			HTC	RP11-369L1.1	GO:7016(cytoskeletal anchoring); GO:6605(protein targeting); GO:7165(signal transduction)	GO:5794(Golgi apparatus); GO:8372(cellular component unknown); GO:5856(cytoskeleton); GO:5783(endoplasmic reticulum)	GO:5554(molecular function unknown); GO:5515(protein binding); GO:5200(structural constituent of cytoskeleton)	NM_001149	Hs.499725
2.916	AK026498	CYP2U1	Cytochrome P450, family 2, subfamily U, polypeptide 1	0.336103	44.5	P	0.979916	209.8	P	226402_at	4q25	4		cytochrome P450, family 2, subfamily U, polypeptide 1			oligo capping; fis (full insert sequence)		electron transport		monooxygenase activity	NM_183075	Hs.109087
2.915	BE739287		CDNA FLJ37622 fis, clone BRCOC2013780	1.27795	169.2	P	3.72583	797.7	P	235242_at	17	17					EST						Hs.451458
2.912	AI681419		Hypothetical gene supported by BC052606	0.15861	21	A	0.461934	98.9	P	229071_at	17p13.1	17					EST						Hs.262480
2.911	AI378406	EGLN3	Egl nine homolog 3 (C. elegans)	0.293807	38.9	P	0.855208	183.1	P	222847_s_at	14q13.1	14					EST						Hs.135507
2.91	BE676484	ODC-p	Arginine decarboxylase	0.148792	19.7	A	0.432975	92.7	P	228000_at	1	1					EST						Hs.101807
2.909	AI453268	TNK2	Tyrosine kinase, non-receptor, 2	0.391239	51.8	A	1.13825	243.7	P	1556103_at	3	3					EST						Hs.518513
2.909	AF338730	KCNB2	Potassium voltage-gated channel, Shab-related subfamily, member 2	0.206949	27.4	P	0.602055	128.9	P	208123_at	8q13.2	8		potassium voltage-gated channel, Shab-related subfamily, member 2				GI:13242172	GO:6812(cation transport); GO:6813(potassium ion transport); GO:6940(regulation of smooth muscle contraction)	GO:16021(integral to membrane); GO:16020(membrane); GO:8076(voltage-gated potassium channel complex)	GO:5251(delayed rectifier potassium channel activity); GO:30955(potassium ion binding); GO:5515(protein binding)	NM_004770	Hs.6702
2.909	NM_014055	CDV1	Intraflagellar transport 81 homolog (Chlamydomonas)	0.627644	83.1	P	1.82578	390.9	P	219372_at	12q24.13	12		carnitine deficiency-associated, expressed in ventricle 1 isoform 1				GeneID:28981; HGNC:14313; HPRD:HPRD_09266; MIM:605489; GI:32526901	GO:30154(cell differentiation); GO:7283(spermatogenesis)			NM_014055	Hs.528382
2.906	X56210	CFHL1	Complement factor H-related 1 pseudogene	0.923716	122.3	P	2.68473	574.8	P	215388_s_at	1q32	1		FHR-1; complement Factor H-related protein 1			complement factor H	GI:1772972					Hs.154224
2.906	NM_001710	BF	B-factor, properdin	0.643505	85.2	P	1.87015	400.4	P	202357_s_at	6p21.3	6	3.4.21.47	complement factor B preproprotein				GeneID:629; HGNC:1037; HPRD:HPRD_00718; MIM:138470; GI:67782358; CCDS:CCDS4729.1	GO:6956(complement activation); GO:6957(complement activation, alternative pathway); GO:45087(innate immune response); GO:6508(proteolysis)	GO:5576(extracellular region); GO:5615(extracellular space)	GO:3812(alternative-complement-pathway C3/C5 convertase activity); GO:1848(complement binding); GO:8233(peptidase activity); GO:4252(serine-type endopeptidase activity)	NM_001710	Hs.69771
2.906	BG526973	ULK2	Unc-51-like kinase 2 (C. elegans)	0.155589	20.6	M	0.452125	96.8	P	204062_s_at	17p11.2	17					EST						Hs.168762
2.905	AI471969		Transcribed locus, weakly similar to XP_209041.2 PREDICTED: similar to KIAA1503 protein [Homo sapiens]	0.382175	50.6	P	1.11023	237.7	P	239278_at	20	20					EST						Hs.444721
2.904	BF594371	TNRC6B	Trinucleotide repeat containing 6B	0.272659	36.1	P	0.791686	169.5	P	230779_at	22	22					EST						Hs.372082
2.903	AA521262	FLJ42117	FLJ42117 protein	0.178248	23.6	P	0.517515	110.8	P	239697_x_at	3p14.2	3					EST						Hs.368434
2.902	AA766897		nz80c09.s1 NCI_CGAP_GCB1 Homo sapiens cDNA clone IMAGE:1301776 3', mRNA sequence.	1.05967	140.3	P	3.0752	658.4	P	225917_at		0					EST
2.902	AI633888	FYB	FYN binding protein (FYB-120/130)	0.250755	33.2	P	0.727697	155.8	P	205285_s_at	5p13.1	5					EST						Hs.370503
2.901	NM_030769	NPL	N-acetylneuraminate pyruvate lyase (dihydrodipicolinate synthase)	0.151813	20.1	A	0.440448	94.3	P	221210_s_at	1q25	1		N-acetylneuraminate pyruvate lyase				GeneID:80896; HGNC:16781; HPRD:HPRD_14836; GI:13540533; CCDS:CCDS1350.1	diaminopimelate biosynthesis; lysine biosynthesis		GO:16829(lyase activity)	NM_030769	Hs.496969
2.901	AL136693	CYBRD1	Cytochrome b reductase 1	0.600453	79.5	P	1.74171	372.9	P	222453_at	2q31.1	2		cytochrome b reductase 1			HTC	GI:12052908; GOA:Q9H0Q8; UniProtKB/TrEMBL:Q9H0Q8	GO:6118(electron transport)	GO:16021(integral to membrane)	transferase activity	NM_024843	Hs.221941
2.9	NM_003069	SMARCA1	SWI/SNF related, matrix associated, actin dependent regulator of chromatin, subfamily a, member 1	0.660876	87.5	P	1.91686	410.4	P	203874_s_at	Xq25	23		SWI/SNF-related matrix-associated actin-dependent regulator of chromatin a1 isoform a				RP3-353H6.2	GO:6338(chromatin remodeling); GO:6355(regulation of transcription, DNA-dependent); GO:6350(transcription)	GO:5634(nucleus)	GO:5524(ATP binding); GO:3677(DNA binding); GO:4386(helicase activity); GO:16787(hydrolase activity); GO:166(nucleotide binding)	NM_003069	Hs.152292
2.9	BF109998	C9orf5	Chromosome 9 open reading frame 5	0.567976	75.2	P	1.64736	352.7	P	230764_at	9	9					EST						Hs.308074
2.9	AA657818	C14orf92	Chromosome 14 open reading frame 92	0.240937	31.9	P	0.698739	149.6	P	232097_at	14q11.2	14					EST						Hs.555910
2.899	AL137569		MRNA; cDNA DKFZp586K1721 (from clone DKFZp586K1721)	0.196375	26	P	0.56936	121.9	P	232088_x_at	22	22											Hs.528519
2.895	NM_006536	CLCA2	Chloride channel, calcium activated, family member 2	9.31496	1233.3	P	26.971	5774.5	P	206165_s_at	1p31-p22	1		calcium activated chloride channel 2				GeneID:9635; HGNC:2016; HPRD:HPRD_04923; MIM:604003; GI:5729769; CCDS:CCDS708.1	GO:6821(chloride transport); GO:6810(transport)	GO:5887(integral to plasma membrane)	GO:5247(voltage-gated chloride channel activity)	NM_006536	Hs.241551
2.892	AA278233	LOC286052	Hypothetical protein LOC286052	0.78852	104.4	P	2.28024	488.2	P	241370_at	8	8					EST						Hs.100691
2.891	NM_020654	SENP7	SUMO1/sentrin specific peptidase 7	0.223565	29.6	P	0.646427	138.4	P	220735_s_at	3q12	3		sentrin/SUMO-specific protease 7				GeneID:57337; HGNC:30402; HPRD:HPRD_07154; GI:19923564; CCDS:CCDS2941.1	GO:16925(protein sumoylation); GO:6508(proteolysis); GO:6512(ubiquitin cycle)	GO:5634(nucleus)	GO:8234(cysteine-type peptidase activity)	NM_020654	Hs.529551
2.891	BC004162	PPARA	Peroxisome proliferative activated receptor, alpha	0.200151	26.5	P	0.578702	123.9	P	223438_s_at	22q12-q13.1	22		peroxisome proliferative activated receptor, alpha isoform 1	Hyperapobetalipoproteinemia, susceptibility to		HTC		GO:6631(fatty acid metabolism); GO:6091(generation of precursor metabolites and energy); GO:6629(lipid metabolism); GO:6355(regulation of transcription, DNA-dependent); GO:6350(transcription); GO:6366(transcription from RNA polymerase II promoter)	GO:5634(nucleus)	GO:4879(ligand-dependent nuclear receptor activity); GO:46872(metal ion binding); GO:5515(protein binding); GO:3707(steroid hormone receptor activity); GO:3700(transcription factor activity); GO:8270(zinc ion binding)	NM_001001928	Hs.534037
2.89	AA811983	ZNF224	Zinc finger protein 224	0.327795	43.4	P	0.947221	202.8	P	244462_at	19q13.2	19					EST						Hs.567360
2.886	BE547917	RHOV	Ras homolog gene family, member V	0.694109	91.9	P	2.00327	428.9	P	241990_at	15q13.3	15					EST						Hs.447901
2.886	AW006750	DRE1	Kelch-like 24 (Drosophila)	0.210725	27.9	A	0.608127	130.2	P	221985_at	3q27.1	3					EST						Hs.407709
2.885	NM_005419	STAT2	Signal transducer and activator of transcription 2, 113kDa	0.27719	36.7	P	0.799626	171.2	P	205170_at	12q13.3	12		signal transducer and activator of transcription 2				GeneID:6773; HGNC:11363; HPRD:HPRD_02778; MIM:600556; GI:4885615; CCDS:CCDS8917.1	GO:7259(JAK-STAT cascade); GO:7242(intracellular signaling cascade); GO:6357(regulation of transcription from RNA polymerase II promoter); GO:9615(response to virus); GO:6350(transcription)	GO:5634(nucleus)	GO:5509(calcium ion binding); GO:5062(hematopoietin/interferon-class (D200-domain) cytokine receptor signal transducer activity); GO:4871(signal transducer activity); GO:3700(transcription factor activity)	NM_005419	Hs.530595
2.883	BF304759	LRP1	Low density lipoprotein-related protein 1 (alpha-2-macroglobulin receptor)	0.214502	28.4	A	0.618403	132.4	P	200784_s_at	12q13-q14	12					EST						Hs.162757
2.882	AL136599	SENP7	SUMO1/sentrin specific peptidase 7	0.256042	33.9	P	0.737973	158	P	223444_at	3q12	3		sentrin/SUMO-specific protease 7				GI:13276699; GOA:Q9BQF6; UniProtKB/Swiss-Prot:Q9BQF6	GO:16925(protein sumoylation); GO:6508(proteolysis); GO:6512(ubiquitin cycle)	GO:5634(nucleus)	GO:8234(cysteine-type peptidase activity)	NM_020654	Hs.529551
2.882	AI620911		Transcribed locus	1.1707	155	P	3.37366	722.3	P	213737_x_at	15	15					EST						Hs.50787
2.879	NM_014747	RIMS3	Regulating synaptic membrane exocytosis 3	0.397281	52.6	P	1.14386	244.9	P	204730_at	1pter-p22.2	1		regulating synaptic membrane exocytosis 3				RP4-739H11.2	GO:6887(exocytosis); GO:6836(neurotransmitter transport)	GO:45202(synapse)		NM_014747	Hs.434924
2.879	AL354872		---	0.387462	51.3	P	1.11537	238.8	P	217127_at		0
2.878	NM_012228	MSRB2	Methionine sulfoxide reductase B2	0.918429	121.6	P	2.64316	565.9	P	218773_s_at	10p12	10		methionine sulfoxide reductase B2				GeneID:22921; HGNC:17061; HPRD:HPRD_17606; GI:20149600	GO:30091(protein repair)	GO:5739(mitochondrion)	GO:16491(oxidoreductase activity); GO:318(protein-methionine-R-oxide reductase activity); GO:3700(transcription factor activity); GO:8270(zinc ion binding)	NM_012228	Hs.461420
2.877	BF671883	ATF6	Activating transcription factor 6	0.47432	62.8	P	1.36478	292.2	P	231927_at	1q22-q23	1					EST						Hs.492740
2.877	BF512748	JAK3	Janus kinase 3 (a protein tyrosine kinase, leukocyte)	0.149547	19.8	P	0.430173	92.1	P	227677_at	19p13.1	19					EST						Hs.515247
2.875	AW007080	IL17RD	Interleukin 17 receptor D	0.154834	20.5	A	0.445119	95.3	P	227997_at	3	3					EST						Hs.150725
2.873	AL117516	XRN1	5'-3' exoribonuclease 1	1.39577	184.8	P	4.01074	858.7	P	233632_s_at	3q23	3		5'-3' exoribonuclease 1						nucleus	exonuclease activity	NM_019001	Hs.435103
2.873	AF275945	EVA1	Epithelial V-like antigen 1	2.30438	305.1	P	6.62027	1417.4	P	203780_at	11q24	11		epithelial V-like antigen 1 precursor				GI:9392653	GO:7155(cell adhesion); GO:7156(homophilic cell adhesion); GO:9653(morphogenesis)	GO:5856(cytoskeleton); GO:16021(integral to membrane); GO:16020(membrane)	GO:5515(protein binding)	NM_005797	Hs.116651
2.873	BF593252	ADSSL1	Adenylosuccinate synthase like 1	0.457704	60.6	P	1.31481	281.5	P	226325_at	14q32.33	14					EST						Hs.375179
2.871	NM_006393	NEBL	Nebulette	0.530967	70.3	P	1.52452	326.4	P	203962_s_at	10p12	10		nebulette sarcomeric isoform				RP11-56H7.1	GO:30832(regulation of actin filament length)	GO:15629(actin cytoskeleton)	GO:3779(actin binding); GO:8307(structural constituent of muscle)	NM_006393	Hs.5025
2.87	AD000092		---	0.951662	126	P	2.73143	584.8	P	214992_s_at		0
2.87	AA058578		CDNA FLJ34585 fis, clone KIDNE2008758	0.214502	28.4	P	0.6156	131.8	P	226252_at	3	3					EST						Hs.202577
2.869	NM_024897	PAQR6	Progestin and adipoQ receptor family member VI	0.194864	25.8	A	0.559085	119.7	P	219236_at	1q22	1		progestin and adipoQ receptor family member VI isoform 1				GeneID:79957; HGNC:30132; HPRD:HPRD_17820; GI:24432011; CCDS:CCDS1135.1		GO:16021(integral to membrane)	GO:4872(receptor activity)	NM_024897	Hs.235873
2.869	NM_001609	ACADSB	Acyl-Coenzyme A dehydrogenase, short/branched chain	0.299094	39.6	P	0.85801	183.7	P	205355_at	10q25-q26	10	1.3.99.3	acyl-Coenzyme A dehydrogenase, short/branched chain precursor	2-methylbutyrylglycinuria			GeneID:36; HGNC:91; HPRD:HPRD_02626; MIM:600301; GI:4501859; CCDS:CCDS7634.1	GO:6118(electron transport); GO:6631(fatty acid metabolism); GO:6629(lipid metabolism)	GO:5739(mitochondrion)	GO:3995(acyl-CoA dehydrogenase activity); GO:16491(oxidoreductase activity)	NM_001609	Hs.81934
2.866	AK027246	SC5DL	Sterol-C5-desaturase (ERG3 delta-5-desaturase homolog, fungal)-like	0.262085	34.7	A	0.751051	160.8	P	215064_at	11q23.3	11					oligo capping; fis (full insert sequence)						Hs.287749
2.865	NM_017523	HSXIAPAF1	XIAP associated factor-1	0.203928	27	P	0.584306	125.1	P	206133_at	17p13.1	17		XIAP associated factor-1 isoform 1				GeneID:54739; HPRD:HPRD_06978; MIM:606717; GI:40288191; CCDS:CCDS11080.1			GO:8270(zinc ion binding)	NM_017523	Hs.441975
2.865	AL035683	gt-V; B4Gal-T5; beta4Gal-T5; beta4GalT-V; BETA4-GALT-IV	UDP-Gal:betaGlcNAc beta 1,4- galactosyltransferase, polypeptide 5	5.26662	697.3	P	15.0864	3230	P	221485_at	20q13.1-q13.2	20	2.4.1.38	UDP-Gal:betaGlcNAc beta 1,4- galactosyltransferase 5			HTG; B4GALT5; beta-1,4-galactosyltransferase	RP5-1063B2.1	GO:5975(carbohydrate metabolism)	GO:5795(Golgi stack); GO:16021(integral to membrane)	GO:8378(galactosyltransferase activity); GO:30145(manganese ion binding); GO:46872(metal ion binding); GO:16757(transferase activity, transferring glycosyl groups)	NM_004776
2.863	BE220209	ST7L	Suppression of tumorigenicity 7 like	0.268882	35.6	A	0.769734	164.8	P	236123_at	1p13.2	1					EST						Hs.201921
2.862	AI989477	SOX4	SRY (sex determining region Y)-box 4	0.152568	20.2	A	0.436712	93.5	M	213668_s_at	6p22.3	6					EST						Hs.357901
2.862	NM_002985	CCL5	Chemokine (C-C motif) ligand 5	0.150302	19.9	A	0.430173	92.1	P	204655_at	17q11.2-q12	17		small inducible cytokine A5 precursor	HIV-1 disease, delayed progression of; HIV-1 disease, rapid progression of			GeneID:6352; HGNC:10632; HPRD:HPRD_01751; MIM:187011; GI:22538814; CCDS:CCDS11300.1	GO:6874(calcium ion homeostasis); GO:7155(cell adhesion); GO:6928(cell motility); GO:7267(cell-cell signaling); GO:6968(cellular defense response); GO:6935(chemotaxis); GO:6887(exocytosis); GO:6954(inflammatory response); GO:6979(response to oxidative stress); GO:9615(response to virus); GO:7600(sensory perception); GO:7165(signal transduction)	GO:5615(extracellular space)	GO:8009(chemokine activity)	NM_002985	Hs.514821
2.862	AK022489	myr1	myosin IB	0.204683	27.1	P	0.585708	125.4	P	215074_at	2q12-q34	2		myosin IB			oligo capping; fis (full insert sequence)	GI:10433903		GO:16459(myosin)	GO:5524(ATP binding); GO:3779(actin binding); GO:5516(calmodulin binding); GO:3774(motor activity); GO:166(nucleotide binding)	NM_012223	Hs.121576
2.86	AW003230	KIAA0143	KIAA0143 protein	0.221299	29.3	P	0.632882	135.5	P	232356_at	8	8					EST						Hs.204564
2.86	AI953360	LYPLAL1	Lysophospholipase-like 1	0.657855	87.1	P	1.88136	402.8	P	230174_at	1q41	1					EST						Hs.125291
2.86	AA046439	SFRS1	Splicing factor, arginine/serine-rich 1 (splicing factor 2, alternate splicing factor)	2.13218	282.3	P	6.09762	1305.5	P	226419_s_at	17q21.3-q22	17					EST						Hs.68714
2.86	AI806322	C20orf19	Chromosome 20 open reading frame 19	0.970544	128.5	P	2.77534	594.2	P	228291_s_at	20pter-q11.23	20					EST						Hs.187635
2.858	AB041261	IPLA2(GAMMA)	Intracellular membrane-associated calcium-independent phospholipase A2 gamma	0.610272	80.8	P	1.74404	373.4	P	223982_s_at	7q31	7		intracellular membrane-associated calcium-independent phospholipase A2 gamma				GI:7670058	fatty acid metabolism	intracellular; membrane fraction; peroxisomal membrane	ATP binding; calcium-independent phospholipase A2 activity; catalytic activity; nutrient reservoir activity	NM_015723	Hs.418133
2.855	AK022461	FNDC3B	Fibronectin type III domain containing 3B	0.161631	21.4	A	0.461467	98.8	P	232472_at	3	3					oligo capping; fis (full insert sequence)						Hs.159430
2.854	AA228031	EIF4E3	Eukaryotic translation initiation factor 4E member 3	0.458459	60.7	P	1.30827	280.1	P	238461_at	3p14	3					EST						Hs.476782
2.853	BF432926	FLJ31818	Hypothetical protein FLJ31818	0.252266	33.4	P	0.719757	154.1	P	228149_at	7q31.1	7					EST						Hs.489734
2.852	AV697515	RDH10	Retinol dehydrogenase 10 (all-trans)	1.071	141.8	P	3.05465	654	P	227467_at	8q21.11	8					EST						Hs.244940
2.852	AW117498	FOXO1A	Forkhead box O1A (rhabdomyosarcoma)	0.253021	33.5	A	0.721625	154.5	P	202723_s_at	13q14.1	13					EST						Hs.370666
2.852	NM_014732	KIAA0513	KIAA0513	0.291541	38.6	A	0.831387	178	P	204546_at	16q24.1	16		hypothetical protein LOC9764				GeneID:9764; HGNC:29058; HPRD:HPRD_17192; GI:7662164				NM_014732	Hs.301658
2.849	AL355685	C21orf4	Transmembrane protein 50B	1.35725	179.7	P	3.86688	827.9	P	225182_at	21q22.11	21					EST - expressed sequence tag						Hs.433668
2.847	BE550967		Transcribed locus	0.166163	22	P	0.473143	101.3	P	230620_at	X	23					EST						Hs.143587
2.845	AA648521	SFRS15	Splicing factor, arginine/serine-rich 15	0.183535	24.3	P	0.522186	111.8	P	222310_at	21q22.1	21					EST						Hs.17255
2.844	AI280328	UBE2H	Ubiquitin-conjugating enzyme E2H (UBC8 homolog, yeast)	0.346677	45.9	P	0.985988	211.1	P	239721_at	7	7					EST						Hs.344165
2.844	NM_004529	MLLT3	Myeloid/lymphoid or mixed-lineage leukemia (trithorax homolog, Drosophila); translocated to, 3	0.156344	20.7	P	0.444652	95.2	P	204918_s_at	9p22	9		myeloid/lymphoid or mixed-lineage leukemia (trithorax homolog, Drosophila); translocated to, 3				GeneID:4300; HGNC:7136; HPRD:HPRD_01163; MIM:159558; GI:4758720; CCDS:CCDS6494.1	GO:6355(regulation of transcription, DNA-dependent); GO:6350(transcription)	GO:5634(nucleus)		NM_004529	Hs.493585
2.843	AW296194	KIAA1272	Chromosome 20 open reading frame 74	0.550604	72.9	A	1.56562	335.2	P	225499_at	20	20					EST						Hs.472285
2.843	AI763123	ADD3	Adducin 3 (gamma)	1.90106	251.7	P	5.40448	1157.1	P	201752_s_at	10q24.2-q24.3	10					EST						Hs.501012
2.842	BE540552	MYO6	Myosin VI	0.971299	128.6	P	2.76086	591.1	P	208962_s_at	6q13	6					EST						Hs.149387
2.842	T78402		Transcribed locus	0.153323	20.3	P	0.435778	93.3	P	230520_at	5	5					EST						Hs.176124
2.842	BC005254	CLECSF2	C-type lectin domain family 2, member B	2.69411	356.7	P	7.65577	1639.1	P	209732_at	12p13-p12	12		C-type lectin, superfamily member 2			MGC	GeneID:9976; MIM:603242; GI:13528921	GO:19735(antimicrobial humoral response (sensu Vertebrata))	GO:5887(integral to plasma membrane)	GO:5529(sugar binding)	NM_005127	Hs.85201
2.841	BC022394	ZNF493	Zinc finger protein 493	0.314955	41.7	P	0.894909	191.6	P	1558486_at	19p12	19		hypothetical protein LOC115648				GeneID:115648; GI:18490641	regulation of transcription, DNA-dependent	intracellular	nucleic acid binding	NM_145326	Hs.256801
2.841	BE465877	LOC130502	Similar to CG14894-PA	0.622357	82.4	P	1.76833	378.6	P	226838_at	2p24.1	2					EST						Hs.127767
2.84	U73682	CTAGE5	CTAGE family, member 5	0.44713	59.2	P	1.26997	271.9	P	215930_s_at	14q13.3	14		CTAGE family, member 5 isoform 1				GI:1916672	GO:6396(RNA processing)		GO:175(3'-5'-exoribonuclease activity); GO:3723(RNA binding); GO:8047(enzyme activator activity); GO:5515(protein binding)	NM_005930	Hs.509200
2.84	AI769729	LOC285835	Hypothetical protein LOC285835	0.546828	72.4	P	1.55301	332.5	P	1557242_at	6	6					EST						Hs.130838
2.84	AI458439		MRNA; cDNA DKFZp586O0724 (from clone DKFZp586O0724)	0.372356	49.3	P	1.05745	226.4	P	231929_at	2	2					EST						Hs.159115
2.838	NM_007071	HHLA3	HERV-H LTR-associating 3	0.174471	23.1	P	0.495096	106	P	220387_s_at	1p31.1	1		HERV-H LTR-associating 3 isoform 1				RP11-180O5.1				NM_001031693	Hs.142245
2.837	NM_014398	LAMP3	Lysosomal-associated membrane protein 3	1.03248	136.7	P	2.929	627.1	P	205569_at	3q26.3-q27	3		lysosomal-associated membrane protein 3				GeneID:27074; HGNC:14582; HPRD:HPRD_12062; MIM:605883; GI:38455385; CCDS:CCDS3242.1	GO:8283(cell proliferation)	GO:5765(lysosomal membrane)		NM_014398	Hs.518448
2.835	BE972639		Transcribed locus	0.192598	25.5	P	0.546007	116.9	P	243332_at	5	5					EST						Hs.374279
2.832	NM_004563	PCK2	Phosphoenolpyruvate carboxykinase 2 (mitochondrial)	1.44486	191.3	P	4.09248	876.2	P	202847_at	14q11.2	14	4.1.1.32	mitochondrial phosphoenolpyruvate carboxykinase 2 isoform 2 precursor				GeneID:5106; HGNC:8725; HPRD:HPRD_02026; MIM:261650; GI:66346721; CCDS:CCDS9609.1	GO:6094(gluconeogenesis)	GO:5739(mitochondrion)	GO:5525(GTP binding); GO:16829(lyase activity); GO:30145(manganese ion binding); GO:166(nucleotide binding); GO:4613(phosphoenolpyruvate carboxykinase (GTP) activity); GO:4611(phosphoenolpyruvate carboxykinase activity)	NM_001018073	Hs.75812
2.832	NM_014965	OIP106	OGT(O-Glc-NAc transferase)-interacting protein 106 KDa	0.532477	70.5	P	1.50817	322.9	P	202080_s_at	3p25.3-p24.1	3		OGT(O-Glc-NAc transferase)-interacting protein 106 KDa				GeneID:22906; HGNC:29947; HPRD:HPRD_09732; MIM:608112; GI:45359873; CCDS:CCDS2695.1	GO:6493(protein amino acid O-linked glycosylation); GO:6605(protein targeting); GO:6357(regulation of transcription from RNA polymerase II promoter)	GO:5634(nucleus)	GO:5515(protein binding)	NM_014965	Hs.535711
2.832	AU158251	TUSC3	Tumor suppressor candidate 3	0.229607	30.4	P	0.650164	139.2	P	209227_at	8p22	8					EST						Hs.426324
2.831	NM_002065	GLUL	Glutamate-ammonia ligase (glutamine synthetase)	3.41843	452.6	P	9.67772	2072	P	200648_s_at	1q31	1	6.3.1.2	glutamine synthetase				GeneID:2752; HGNC:4341; HPRD:HPRD_00701; MIM:138290; GI:19923206; CCDS:CCDS1344.1	GO:6542(glutamine biosynthesis); GO:6807(nitrogen compound metabolism); GO:1505(regulation of neurotransmitter levels)		GO:4356(glutamate-ammonia ligase activity); GO:16874(ligase activity)	NM_001033044	Hs.518525
2.829	BE042976	MGC17330	HGFL gene	0.231118	30.6	A	0.6539	140	P	221757_at	22q12.2	22					EST						Hs.26670
2.829	AI632692		Transcribed locus	0.172205	22.8	A	0.487156	104.3	P	230585_at	21	21					EST						Hs.129583
2.828	AL832227		Similar to CDC42-binding protein kinase alpha isoform A; ser-thr protein kinase related to the myotonic dystrophy protein kinase; ser-thr protein kinase PK428; myotonic dystrophy kinase-related CDC42-binding protein kinase alpha; CDC42 binidng prot...	0.281722	37.3	P	0.796824	170.6	P	1560684_x_at	15	15					HTC						Hs.510697
2.827	NM_017976	GABPB2	---	0.190332	25.2	P	0.538066	115.2	P	205510_s_at	15q21.2	15		hypothetical protein FLJ10038				GeneID:55056; LocusID:55056; GI:8922198					Hs.181202
2.827	NM_003879	CFLAR	CASP8 and FADD-like apoptosis regulator	0.181269	24	P	0.512377	109.7	P	208485_x_at	2q33-q34	2		CASP8 and FADD-like apoptosis regulator				GeneID:8837; HGNC:1876; HPRD:HPRD_04671; MIM:603599; GI:21361769; CCDS:CCDS2337.1	GO:6916(anti-apoptosis); GO:8624(induction of apoptosis by extracellular signals); GO:43123(positive regulation of I-kappaB kinase/NF-kappaB cascade); GO:6508(proteolysis); GO:42981(regulation of apoptosis)		GO:30693(caspase activity); GO:5554(molecular function unknown); GO:5515(protein binding); GO:4871(signal transducer activity)	NM_003879	Hs.390736
2.826	AA053711	EDIL3	EGF-like repeats and discoidin I-like domains 3	5.80967	769.2	P	16.4208	3515.7	P	225275_at	5q14	5					EST						Hs.482730
2.826	BG109896	KIAA2026	KIAA2026	0.33006	43.7	P	0.932742	199.7	P	238490_at	9p24.1	9					EST						Hs.255430
2.824	NM_001759	CCND2	Cyclin D2	1.24396	164.7	P	3.51238	752	P	200953_s_at	12p13	12		cyclin D2				GeneID:894; HGNC:1583; HPRD:HPRD_00451; MIM:123833; GI:4502617; CCDS:CCDS8524.1	GO:51301(cell division); GO:74(regulation of progression through cell cycle)	GO:5634(nucleus)		NM_001759	Hs.376071
2.82	BF510490	WDR26	WD repeat domain 26	1.05967	140.3	P	2.98832	639.8	P	224897_at	1q42.12	1					EST						Hs.497873
2.818	AI986239	AHSA2	AHA1, activator of heat shock 90kDa protein ATPase homolog 2 (yeast)	1.20468	159.5	P	3.39421	726.7	P	226665_at	2p15	2					EST						Hs.558625
2.816	NM_024587	FLJ22353	Transmembrane protein 53	0.199396	26.4	A	0.56142	120.2	P	219462_at	1p34.1	1		transmembrane protein 53				GeneID:79639; HGNC:26186; HPRD:HPRD_07989; GI:42734434; CCDS:CCDS511.1				NM_024587	Hs.22157
2.816	BE646414	GGA2	Golgi associated, gamma adaptin ear containing, ARF binding protein 2	0.427492	56.6	P	1.20364	257.7	P	208914_at	16p12	16					EST						Hs.460336
2.816	BF516433	CYLD	Cylindromatosis (turban tumor syndrome)	0.221299	29.3	A	0.623073	133.4	P	221905_at	16q12-q13	16					EST						Hs.432993
2.815	T79568		yd75h06.r1 Soares fetal liver spleen 1NFLS Homo sapiens cDNA clone IMAGE:114107 5', mRNA sequence.	0.509819	67.5	P	1.43531	307.3	P	222558_at		0					EST
2.815	NM_006456	SIAT7B	ST6 (alpha-N-acetyl-neuraminyl-2,3-beta-galactosyl-1,3)-N-acetylgalactosaminide alpha-2,6-sialyltransferase 2	1.64048	217.2	P	4.61747	988.6	P	204542_at	17q25.1	17	2.4.99.7	sialyltransferase 7				GeneID:10610; HGNC:10867; HPRD:HPRD_10231; GI:5454092; CCDS:CCDS11747.1	GO:6486(protein amino acid glycosylation)	GO:5795(Golgi stack); GO:30173(integral to Golgi membrane); GO:16021(integral to membrane)	GO:8373(sialyltransferase activity)	NM_006456	Hs.558452
2.813	NM_005221	DLX5	Distal-less homeo box 5	0.253021	33.5	M	0.711817	152.4	P	213707_s_at	7q22	7		distal-less homeobox 5				GeneID:1749; HGNC:2918; HPRD:HPRD_02492; MIM:600028; GI:4885187; CCDS:CCDS5647.1	GO:7275(development); GO:7399(nervous system development); GO:6355(regulation of transcription, DNA-dependent); GO:1501(skeletal development)	GO:5634(nucleus)	GO:3700(transcription factor activity)	NM_005221	Hs.99348
2.813	AK023918	GCNT2	Homo sapiens cDNA FLJ13856 fis, clone THYRO1000988.	0.199396	26.4	P	0.560953	120.1	P	215595_x_at	6	6					oligo capping; fis (full insert sequence)						Hs.288489
2.812	AW304174	CTBS	Chitobiase, di-N-acetyl-	1.57175	208.1	P	4.42036	946.4	P	218923_at	1p22	1					EST						Hs.558316
2.812	AA147920	FLJ13855	Hypothetical protein FLJ13855	0.176737	23.4	A	0.496964	106.4	P	236107_at	17q21.32	17					EST						Hs.514297
2.812	AU157590	TRIM38	Tripartite motif-containing 38	1.00453	133	P	2.82438	604.7	P	203567_s_at	6p21.3	6					EST						Hs.202510
2.811	X04697	CFH	Complement factor H	0.763595	101.1	P	2.14666	459.6	P	213800_at	1q32	1		complement factor H isoform a precursor	Factor H and factor H-like 1; Hemolytic-uremic syndrome; Macular degeneration, age-related, 1; Nephropathy, chronic hypocomplementemic		complement factor H	GI:4725976; GOA:P08603; UniProtKB/Swiss-Prot:P08603	GO:6957(complement activation, alternative pathway); GO:45087(innate immune response)	GO:5615(extracellular space)		NM_000186	Hs.363396
2.811	NM_003722	TP73L	Tumor protein p73-like	0.823263	109	P	2.31434	495.5	P	207382_at	3q27-q29	3		tumor protein p73-like	ADULT syndrome; Ectrodactyly, ectodermal dysplasia, and cleft lip/palate syndrome 3; Hay-Wells syndrome; Limb-mammary syndrome; Rapp-Hodgkin syndrome; Split-hand/foot malformation, type 4			GeneID:8626; HGNC:13473; HPRD:HPRD_04469; MIM:603273; GI:31543818; CCDS:CCDS3293.1	GO:7219(Notch signaling pathway); GO:6915(apoptosis); GO:7275(development); GO:6917(induction of apoptosis); GO:45892(negative regulation of transcription, DNA-dependent); GO:45747(positive regulation of Notch signaling pathway); GO:45893(positive regulation of transcription, DNA-dependent); GO:51289(protein homotetramerization); GO:6350(transcription)	GO:5634(nucleus)	GO:46872(metal ion binding); GO:42802(protein self binding); GO:3700(transcription factor activity); GO:16563(transcriptional activator activity); GO:16564(transcriptional repressor activity); GO:8270(zinc ion binding)	NM_003722	Hs.137569
2.807	AV691323	UGT1A6	UDP glucuronosyltransferase 1 family, polypeptide A9	1.2855	170.2	P	3.60859	772.6	P	215125_s_at	2q37	2					EST						Hs.554822
2.807	AI670852	PTPRB	Protein tyrosine phosphatase, receptor type, B	0.379909	50.3	P	1.06632	228.3	P	230250_at	12q15-q21	12					EST						Hs.434375
2.805	AU127120	TTN	Titin	0.216767	28.7	A	0.608127	130.2	P	242679_at	2q31	2					EST						Hs.134602
2.805	AA132961	PLD1	Phospholipase D1, phophatidylcholine-specific	0.449396	59.5	P	1.26063	269.9	P	232530_at	3q26	3					EST						Hs.478230
2.805	BC003541	DOK4	Docking protein 4	0.20997	27.8	A	0.588977	126.1	P	209691_s_at	16q13	16		downstream of tyrosine kinase 4			MGC	GeneID:55715; MIM:608333; GI:13097654			insulin receptor binding	NM_018110	Hs.279832
2.804	BM664532	RSN	Restin (Reed-Steinberg cell-expressed intermediate filament-associated protein)	0.332326	44	P	0.931808	199.5	P	1557512_at	12q24.3	12					EST						Hs.524809
2.802	NM_021625	TRPV4	Transient receptor potential cation channel, subfamily V, member 4	0.231873	30.7	P	0.649696	139.1	P	219516_at	12q24.1	12		transient receptor potential cation channel, subfamily V, member 4 isoform a				GeneID:59341; HGNC:18083; HPRD:HPRD_05667; MIM:605427; GI:22547184; CCDS:CCDS9134.1	GO:6874(calcium ion homeostasis); GO:6816(calcium ion transport); GO:6812(cation transport); GO:7231(osmosensory signaling pathway); GO:6884(regulation of cell volume); GO:9612(response to mechanical stimulus)	GO:16021(integral to membrane); GO:5886(plasma membrane)	GO:5262(calcium channel activity); GO:5509(calcium ion binding); GO:5516(calmodulin binding)	NM_021625	Hs.506713
2.802	AL516202	C2orf22	PQ loop repeat containing 3	1.02946	136.3	P	2.88417	617.5	P	225579_at	2p25.1	2					EST						Hs.274415
2.801	AW971983	CATSPER2	Cation channel, sperm associated 2	0.179758	23.8	M	0.503503	107.8	P	217588_at	15q14	15					EST						Hs.389181
2.8	AW517464	MGC13024	Hypothetical protein MGC13024	0.667674	88.4	P	1.86969	400.3	P	221864_at	16p11.2	16					EST						Hs.460617
2.8	NM_017938	FLJ20716	Family with sequence similarity 70, member A	0.435045	57.6	P	1.21812	260.8	P	219895_at	Xq24	23		hypothetical protein LOC55026				RP3-525N14.6				NM_017938	Hs.437563
2.799	BF693921	ABCA5	ATP-binding cassette, sub-family A (ABC1), member 5	0.370091	49	P	1.03596	221.8	P	213353_at	17q24.3	17					EST						Hs.421474
2.797	AI347139	MGC39372	Hypothetical protein MGC39372	0.161631	21.4	A	0.452125	96.8	P	239186_at	6p25.2	6					EST						Hs.8162
2.797	AW300504	MRPS16	Mitochondrial ribosomal protein S16	0.373867	49.5	P	1.04577	223.9	P	213463_s_at	10q22.1	10					EST						Hs.180312
2.796	AW192692		xl48g10.x1 NCI_CGAP_Pan1 Homo sapiens cDNA clone IMAGE:2677986 3' similar to TR:O00597 O00597 CYTOCHROME C-LIKE POLYPEPTIDE. ;contains LTR5.b1 LTR5 repetitive element ;, mRNA sequence.	0.436556	57.8	A	1.22046	261.3	P	227917_at		0					EST
2.796	NM_004995	MMP14	Matrix metallopeptidase 14 (membrane-inserted)	0.587613	77.8	P	1.64269	351.7	P	202828_s_at	14q11-q12	14	3.4.24.80	matrix metalloproteinase 14 preproprotein				GeneID:4323; HGNC:7160; HPRD:HPRD_02856; MIM:600754; GI:4826834; CCDS:CCDS9577.1	GO:270(peptidoglycan metabolism); GO:6508(proteolysis)	GO:5578(extracellular matrix (sensu Metazoa)); GO:5887(integral to plasma membrane)	GO:5509(calcium ion binding); GO:4222(metalloendopeptidase activity); GO:8270(zinc ion binding)	NM_004995	Hs.2399
2.796	BC019875		CDNA FLJ26792 fis, clone PRS04865	0.27568	36.5	A	0.770668	165	P	1570338_at	2	2					HTC						Hs.535639
2.794	U80737	CAGH16	similar to Hin-2 encoded by GenBank Accession Number U19179; polyglutamine rich; Homo sapiens CAGH16 mRNA, complete cds.	1.06269	140.7	P	2.96871	635.6	P	211352_s_at	20q13.13	20		CAGH16				GI:2565050
2.792	AI697709		Transcribed locus, weakly similar to NP_872301.1 hypothetical protein FLJ25224 [Homo sapiens]	0.297583	39.4	P	0.83092	177.9	P	244271_at	18	18					EST						Hs.270314
2.792	AW976631	ETNK1	Death-associated protein kinase 3	0.586858	77.7	P	1.63849	350.8	P	242059_at	12p12.1	12					EST						Hs.29464
2.792	AW190479		Transcribed locus	0.258308	34.2	P	0.721158	154.4	P	239896_at	7	7					EST						Hs.571341
2.791	NM_002718	PPP2R3A	Protein phosphatase 2 (formerly 2A), regulatory subunit B'', alpha	0.583837	77.3	P	1.62961	348.9	P	207749_s_at	3q22.1	3	3.1.3.16	protein phosphatase 2, regulatory subunit B'', alpha isoform 1				GeneID:5523; HGNC:9307; HPRD:HPRD_09225; MIM:604944; GI:19923229; CCDS:CCDS3087.1	GO:6470(protein amino acid dephosphorylation)	GO:159(protein phosphatase type 2A complex)	GO:5509(calcium ion binding); GO:16787(hydrolase activity); GO:4721(phosphoprotein phosphatase activity); GO:5515(protein binding); GO:8601(protein phosphatase type 2A regulator activity)	NM_002718	Hs.518155
2.789	AI633734	KIAA1712	KIAA1712	0.733384	97.1	P	2.04531	437.9	P	228334_x_at	4q34	4					EST						Hs.555989
2.785	AA732944		zg78d04.s1 Soares_fetal_heart_NbHH19W Homo sapiens cDNA clone IMAGE:399463 3', mRNA sequence.	0.993958	131.6	P	2.76833	592.7	P	227533_at		0					EST
2.784	BF197089	TEP1	Telomerase-associated protein 1	0.337613	44.7	P	0.939748	201.2	P	228670_at	14q11.2	14					EST						Hs.508835
2.781	AI743588	ANK3	Ankyrin 3, node of Ranvier (ankyrin G)	0.159366	21.1	P	0.443251	94.9	P	239726_at	10q21	10					EST						Hs.499725
2.781	AI475544	LOC283130	Hypothetical protein LOC283130	0.722054	95.6	P	2.00794	429.9	P	228582_x_at	11q13.1	11					EST						Hs.435510
2.781	T40707	AKAP13	A kinase (PRKA) anchor protein 13	0.206949	27.4	P	0.575432	123.2	P	243450_at	15	15					EST						Hs.459211
2.78	AF278532	NTN4	Netrin 4	1.44184	190.9	P	4.00794	858.1	P	223315_at	12q22-q23	12		netrin 4				GI:11120048		GO:5604(basement membrane)	GO:5198(structural molecule activity)	NM_021229	Hs.201034
2.778	AF047033	SLC4A7	Solute carrier family 4, sodium bicarbonate cotransporter, member 7	3.12915	414.3	P	8.69127	1860.8	P	209884_s_at	3p22	3		solute carrier family 4, sodium bicarbonate cotransporter, member 7				GI:5051628	GO:6820(anion transport); GO:15701(bicarbonate transport)	GO:16021(integral to membrane); GO:16020(membrane)	GO:5452(inorganic anion exchanger activity); GO:8510(sodium:bicarbonate symporter activity)	NM_003615	Hs.250072
2.776	BC041050		CDNA clone IMAGE:5425336	0.308912	40.9	P	0.857543	183.6	P	1562099_at	1	1											Hs.538042
2.776	W67887	PPP1CB	Protein phosphatase 1, catalytic subunit, beta isoform	1.01511	134.4	P	2.81784	603.3	P	201408_at	2p23	2					EST						Hs.468018
2.776	U55987	NPC1	Niemann-Pick disease, type C1	0.199396	26.4	A	0.55348	118.5	M	217584_at	18q11-q12	18					EST						Hs.464779
2.775	AV700050		Transcribed locus	0.32855	43.5	A	0.911723	195.2	P	228835_at	1	1					EST						Hs.573392
2.775	AL121895		---	1.49924	198.5	P	4.16021	890.7	P	212339_at		0
2.773	AW293315	RAD51L1	RAD51-like 1 (S. cerevisiae)	0.314955	41.7	P	0.873424	187	P	242737_at	14q23-q24.2	14					EST						Hs.525414
2.77	AV711227	DKFZp547K1113	Zinc finger protein 710	0.159366	21.1	P	0.441383	94.5	P	232396_at	15	15					EST						Hs.459311
2.769	NM_006534	NCOA3	Nuclear receptor coactivator 3	2.41465	319.7	P	6.68706	1431.7	P	207700_s_at	20q12	20		nuclear receptor coactivator 3 isoform b				RP5-1049G16.3	GO:30521(androgen receptor signaling pathway); GO:45893(positive regulation of transcription, DNA-dependent); GO:7165(signal transduction)	GO:5634(nucleus)	GO:8415(acyltransferase activity); GO:50681(androgen receptor binding); GO:4402(histone acetyltransferase activity); GO:5515(protein binding); GO:4871(signal transducer activity); GO:46966(thyroid hormone receptor binding); GO:3713(transcription coactivator activity); GO:30528(transcription regulator activity); GO:16740(transferase activity)	NM_006534	Hs.382168
2.768	AW270105	PCGF3	Polycomb group ring finger 3	0.175982	23.3	P	0.487156	104.3	P	229413_s_at	4p16.3	4					EST						Hs.144309
2.768	NM_003195	TCEA2	Transcription elongation factor A (SII), 2	0.607251	80.4	P	1.68099	359.9	P	203919_at	20q13.33	20		transcription elongation factor A protein 2 isoform a				RP11-299N6.2	GO:6354(RNA elongation); GO:6952(defense response); GO:6355(regulation of transcription, DNA-dependent); GO:6350(transcription)	GO:5634(nucleus); GO:8023(transcription elongation factor complex)	GO:46872(metal ion binding); GO:3700(transcription factor activity); GO:3711(transcriptional elongation regulator activity); GO:8270(zinc ion binding)	NM_003195	Hs.505004
2.768	AA603494	AVO3	Rapamycin-insensitive companion of mTOR	0.231873	30.7	P	0.641756	137.4	P	237330_at	5	5					EST						Hs.407926
2.766	BC004875	MGC11061	Yip1 domain family, member 4	0.654079	86.6	P	1.80943	387.4	P	209551_at	2p22.3	2		Yip1 domain family, member 4			MGC	GeneID:84272; GI:13436110				NM_032312	Hs.468099
2.765	NM_014860	STAF65(gamma)	Suppressor of Ty 7 (S. cerevisiae)-like	0.221299	29.3	P	0.611864	131	P	201838_s_at	2pter-p25.1	2		SPTF-associated factor 65 gamma				GeneID:9913; HGNC:30632; HPRD:HPRD_18115; GI:7662292	GO:4(biological process unknown); GO:6355(regulation of transcription, DNA-dependent); GO:6350(transcription)	GO:5634(nucleus)	GO:5554(molecular function unknown)	NM_014860	Hs.6232
2.764	BC007010		---	0.648036	85.8	P	1.79122	383.5	P	1555229_a_at		0
2.763	BC015390		Homo sapiens, clone IMAGE:4403366	0.248489	32.9	P	0.686595	147	P	1558404_at	1	1		Unknown (protein for IMAGE:4403366)				GI:15929931					Hs.515383
2.763	AI634046	CFLAR	CASP8 and FADD-like apoptosis regulator	0.175982	23.3	P	0.486221	104.1	P	239629_at	2q33-q34	2					EST						Hs.390736
2.763	AW008915	MCLC	Chloride channel CLIC-like 1	0.175982	23.3	P	0.486221	104.1	P	230610_at	1p13.3	1					EST						Hs.567427
2.762	AK024881		Homo sapiens cDNA: FLJ21228 fis, clone COL00739.	0.349698	46.3	P	0.965904	206.8	P	234604_at	7	7					oligo capping; fis (full insert sequence)						Hs.306716
2.762	BE138825	HLA-F	Major histocompatibility complex, class I, F	0.281722	37.3	P	0.778141	166.6	P	221978_at	6p21.3	6					EST						Hs.519972
2.76	AU121725	HIP2	Huntingtin interacting protein 2	0.164653	21.8	P	0.454461	97.3	P	1560776_at	4p14	4					EST						Hs.50308
2.76	NM_152506	C21orf129	Chromosome 21 open reading frame 129	0.233384	30.9	P	0.644092	137.9	P	1553918_at	21q22.3	21		hypothetical protein LOC150135				GeneID:150135; HGNC:19727; HPRD:HPRD_10741; GI:22749059; CCDS:CCDS13674.1				NM_152506	Hs.350679
2.76	AI954660	C17orf27	Chromosome 17 open reading frame 27	0.614048	81.3	P	1.69454	362.8	P	225931_s_at	17q25.3	17					EST						Hs.195642
2.759	NM_003392	WNT5A	Wingless-type MMTV integration site family, member 5A	0.432024	57.2	P	1.19197	255.2	P	205990_s_at	3p21-p14	3		wingless-type MMTV integration site family, member 5A precursor				GeneID:7474; HGNC:12784; HPRD:HPRD_01293; MIM:164975; GI:40806205	GO:7267(cell-cell signaling); GO:7223(frizzled-2 signaling pathway); GO:9653(morphogenesis); GO:7165(signal transduction)	GO:5615(extracellular space); GO:5625(soluble fraction)	GO:5102(receptor binding)	NM_003392	Hs.152213
2.758	N66397	C6orf111	Chromosome 6 open reading frame 111	0.575529	76.2	P	1.58758	339.9	P	226412_at	6q16.3	6					EST						Hs.520287
2.758	NM_006853	KLK11	Kallikrein 11	0.372356	49.3	P	1.02709	219.9	P	205470_s_at	19q13.3-q13.4	19		kallikrein 11 isoform 1 preproprotein				GeneID:11012; HGNC:6359; HPRD:HPRD_05114; MIM:604434; GI:5803199; CCDS:CCDS12819.1	GO:6508(proteolysis)		GO:4252(serine-type endopeptidase activity)	NM_006853	Hs.57771
2.757	AI991103		Similar to annexin II receptor	0.220544	29.2	P	0.608127	130.2	P	227877_at	5p12	5					EST						Hs.529385
2.756	AI765383	KIAA1466	KIAA1466 gene	0.247734	32.8	P	0.682858	146.2	P	222139_at	7	7					EST						Hs.147710
2.756	AW378585		Transcribed locus	0.182024	24.1	A	0.501635	107.4	P	238847_at	2	2					EST						Hs.222294
2.755	AK095243		CDNA FLJ37924 fis, clone CTONG2000218	0.214502	28.4	A	0.590845	126.5	P	1562017_at	17	17					oligo capping; fis (full insert sequence)	GI:21754457					Hs.572487
2.754	BE503584	PHKA1	Phosphorylase kinase, alpha 1 (muscle)	0.3429	45.4	P	0.944418	202.2	P	229876_at	Xq12-q13	23					EST						Hs.201379
2.752	BF125756	GABARAPL1	GABA(A) receptor-associated protein like 1	0.280211	37.1	P	0.771135	165.1	P	208868_s_at	12p13.2	12					EST						Hs.524250
2.751	AA565852		MRNA full length insert cDNA clone EUROIMAGE 994183	0.507553	67.2	P	1.39608	298.9	P	239903_at	6	6					EST						Hs.71947
2.75	AK002054	COBLL1	COBL-like 1	0.162387	21.5	A	0.44652	95.6	P	215393_s_at	2q24.3	2		COBL-like 1			oligo capping; fis (full insert sequence)					NM_014900	Hs.560777
2.749	BE501464	TRIM4	Tripartite motif-containing 4	0.668429	88.5	P	1.83746	393.4	P	223384_s_at	7q22-q31.1	7					EST						Hs.50749
2.748	AB023173	ATP11B	ATPase, Class VI, type 11B	2.12689	281.6	P	5.84446	1251.3	P	212536_at	3q27	3		ATPase, Class VI, type 11B				GI:4589556	GO:15917(aminophospholipid transport); GO:6812(cation transport); GO:8152(metabolism)	GO:16021(integral to membrane); GO:16020(membrane); GO:5637(nuclear inner membrane)	GO:5524(ATP binding); GO:16887(ATPase activity); GO:16787(hydrolase activity); GO:15075(ion transporter activity); GO:287(magnesium ion binding); GO:166(nucleotide binding); GO:4012(phospholipid-translocating ATPase activity)	NM_014616	Hs.478429
2.748	BM728567		Transcribed locus	0.185801	24.6	P	0.510509	109.3	P	1559020_a_at	7	7					EST						Hs.575473
2.747	AK024784	C10orf56	Chromosome 10 open reading frame 56	0.266616	35.3	P	0.732368	156.8	P	212423_at	10q22.3	10					oligo capping; fis (full insert sequence)						Hs.523080
2.747	AL137520	FBXO9	F-box protein 9	0.239426	31.7	P	0.657637	140.8	P	212991_at	6p12.3-p11.2	6		F-box only protein 9 isoform 1			HTC	GI:52545621; GOA:Q9UK97; UniProtKB/Swiss-Prot:Q9UK97	GO:16567(protein ubiquitination)	GO:151(ubiquitin ligase complex)	GO:5488(binding); GO:4842(ubiquitin-protein ligase activity)	NM_012347	Hs.216653
2.747	NM_006684	CFHL4	Complement factor H-related 4	0.167674	22.2	A	0.460532	98.6	P	207874_s_at	1q32	1		complement factor H-related 4				GeneID:10877; HGNC:16979; HPRD:HPRD_05627; MIM:605337; GI:5729826			GO:5319(lipid transporter activity)	NM_006684	Hs.558457
2.746	NM_021039		---	8.82477	1168.4	P	24.2307	5187.8	P	208540_x_at		0
2.745	AA834576	ITPR2	Family with sequence similarity 20, member C	0.26284	34.8	P	0.721625	154.5	P	202660_at	12	12					EST						Hs.512235
2.745	BG535378		Hypothetical gene supported by AK091718	1.34139	177.6	P	3.68239	788.4	P	225635_s_at	9p13.2	9					EST						Hs.446271
2.745	N26029	LOC492311	Similar to bovine IgA regulatory protein	0.333837	44.2	P	0.916394	196.2	P	226977_at	5	5					EST						Hs.200938
2.745	AW167424	NUMB	Numb homolog (Drosophila)	0.165408	21.9	P	0.453993	97.2	P	236930_at	14q24.3	14					EST						Hs.509909
2.742	BC011549	ATP5S	ATP synthase, H+ transporting, mitochondrial F0 complex, subunit s (factor B)	0.250755	33.2	P	0.687529	147.2	P	1554177_a_at	14q21.3	14	3.6.1.14	ATP synthase, H+ transporting, mitochondrial F0 complex, subunit s isoform a precursor			MGC	GeneID:27109; GI:15341679	GO:6811(ion transport); GO:15992(proton transport)	GO:5739(mitochondrion); GO:45263(proton-transporting ATP synthase complex, coupling factor F(o))	GO:15078(hydrogen ion transporter activity)	NM_001003803	Hs.438489
2.742	BC036246	FLJ32549	hypothetical protein FLJ32549	0.181269	24	A	0.496964	106.4	P	1554068_s_at	12q14.2	12		hypothetical protein LOC144577			MGC	GeneID:144577; GI:23958531				NM_152440	Hs.396626
2.741	BE300521	INSIG1	Insulin induced gene 1	0.293051	38.8	P	0.803363	172	P	201625_s_at	7q36	7					EST						Hs.520819
2.741	AF044221	UBL3	Ubiquitin-like 3	1.02795	136.1	P	2.81738	603.2	P	201534_s_at	13q12-q13	13		ubiquitin-like 3				GI:4105252	GO:6464(protein modification)			NM_007106	Hs.145575
2.74	BG548427	PFAAP5	Hypothetical gene CG012	0.290786	38.5	P	0.796824	170.6	P	235547_at	13q12-q13	13					EST						Hs.507680
2.739	BF674712	NTRK2	Neurotrophic tyrosine kinase, receptor, type 2	0.629154	83.3	P	1.72349	369	P	214680_at	9q22.1	9					EST						Hs.494312
2.739	AJ005866	SLC35D2	Solute carrier family 35, member D2	0.89426	118.4	P	2.44932	524.4	P	213083_at	9q22.32	9		solute carrier family 35, member D2			Sqv-7-like protein	GI:4008517; GOA:O95454; UniProtKB/TrEMBL:O95454	GO:4(biological process unknown)	GO:8372(cellular component unknown)	GO:5338(nucleotide-sugar transporter activity)	NM_007001	Hs.494556
2.738	AI436356		Transcribed locus, strongly similar to XP_520590.1 PREDICTED: similar to hypothetical protein FLJ30435 [Pan troglodytes]	2.72734	361.1	P	7.46754	1598.8	P	242476_at	9	9					EST						Hs.130729
2.737	AL136621	ZNF198	Zinc finger protein 198	0.33006	43.7	P	0.903316	193.4	P	210282_at	13q11-q12	13		zinc finger protein 198	Stem-cell leukemia/lymphoma syndrome		HTC	GI:52545584; UniProtKB/TrEMBL:Q9H0V5	GO:4(biological process unknown); GO:6355(regulation of transcription, DNA-dependent); GO:6350(transcription)	GO:8372(cellular component unknown); GO:5634(nucleus)	GO:46872(metal ion binding); GO:5515(protein binding); GO:8270(zinc ion binding)	NM_003453	Hs.507433
2.734	BF509781	ZFR	Zinc finger RNA binding protein	0.494713	65.5	P	1.35264	289.6	P	238970_at	5p13.3	5					EST						Hs.435231
2.733	AI676241		CDNA clone IMAGE:5262734	0.984894	130.4	P	2.69173	576.3	P	228959_at	X	23					EST						Hs.296031
2.732	NM_030926	ITM2C	Integral membrane protein 2C	1.22885	162.7	P	3.35778	718.9	P	221004_s_at	2q37	2		integral membrane protein 2C isoform 3				GeneID:81618; HGNC:6175; HPRD:HPRD_17167; MIM:609554; GI:13569885; CCDS:CCDS2479.1		GO:16021(integral to membrane)		NM_001012514	Hs.111577
2.731	AK091400	MGC34032	Solute carrier family 44, member 5	0.366314	48.5	P	1.00047	214.2	P	1552782_at	1p31.1	1		solute carrier family 44, member 5			oligo capping; fis (full insert sequence)	GI:21749762		GO:16021(integral to membrane)		NM_152697	Hs.480188
2.731	AI523613		CDNA FLJ42044 fis, clone SPLEN2041304	0.270393	35.8	A	0.73844	158.1	P	222358_x_at	X	23					EST						Hs.446141
2.731	AW293341	SNAP23	Synaptosomal-associated protein, 23kDa	0.39577	52.4	P	1.0808	231.4	P	229773_at	15q15.1	15					EST						Hs.511149
2.726	BF510713	CSNK1A1	Casein kinase 1, alpha 1	1.21224	160.5	P	3.305	707.6	P	208866_at	5q32	5					EST						Hs.529862
2.724	AL049987	FLJ40092	FLJ40092 protein	0.324773	43	P	0.884633	189.4	P	213605_s_at	5q13.2	5					HUM						Hs.534683
2.724	AV648364	CBX7	Chromobox homolog 7	0.220544	29.2	P	0.600654	128.6	P	212914_at	22q13.1	22					EST						Hs.356416
2.719	BC032227	ZFYVE16	Zinc finger, FYVE domain containing 16	0.401813	53.2	P	1.09248	233.9	P	1554638_at	5p15.2-q14.3	5		endosome-associated FYVE-domain protein			MGC	GeneID:9765; GI:21619002	GO:16197(endosome transport); GO:6622(protein targeting to lysosome); GO:30100(regulation of endocytosis); GO:7165(signal transduction); GO:16050(vesicle organization and biogenesis)	GO:5769(early endosome); GO:16020(membrane)	GO:46872(metal ion binding); GO:5545(phosphatidylinositol binding); GO:5515(protein binding); GO:8565(protein transporter activity); GO:8270(zinc ion binding)	NM_014733	Hs.482660
2.718	N24643	WSB1	WD repeat and SOCS box-containing 1	0.941088	124.6	P	2.55768	547.6	P	201294_s_at	17q11.1	17					EST						Hs.446017
2.717	AL137266	WBSCR19	Williams Beuren syndrome chromosome region 19	0.259063	34.3	P	0.703877	150.7	P	232964_at	7p13	7		Williams Beuren syndrome chromosome region 19			HTC	GI:6807698; UniProtKB/TrEMBL:Q9NTH5				NM_175064	Hs.488157
2.717	AA142942	C14orf147	Chromosome 14 open reading frame 147	1.95921	259.4	P	5.32275	1139.6	P	213508_at	14q13.1	14					EST						Hs.269909
2.716	NM_014058	DESC1	Transmembrane protease, serine 11E	1.32175	175	P	3.59038	768.7	P	220431_at	4q13.2	4		transmembrane protease, serine 11E				GeneID:28983; HGNC:24465; HPRD:HPRD_09912; GI:40254871	GO:6508(proteolysis)	GO:5887(integral to plasma membrane)	GO:4252(serine-type endopeptidase activity)	NM_014058	Hs.201877
2.712	AI702381	CPNE8	Copine VIII	0.180514	23.9	A	0.489491	104.8	P	243727_at	12q12	12					EST						Hs.40910
2.711	NM_031302	GLT8D2	Glycosyltransferase 8 domain containing 2	0.53852	71.3	A	1.46007	312.6	P	221447_s_at	12q	12		glycosyltransferase 8 domain containing 2				GeneID:83468; HGNC:24890; HPRD:HPRD_14260; GI:13775226; CCDS:CCDS9096.1	carbohydrate biosynthesis		transferase activity; transferase activity, transferring hexosyl groups	NM_031302	Hs.567603
2.711	AW298597	LOC148898	Hypothetical protein BC007899	0.339124	44.9	P	0.919197	196.8	P	229086_at	1p36.12	1					EST						Hs.61884
2.709	BG741817	LOC132241	Hypothetical protein LOC132241	0.228097	30.2	P	0.617936	132.3	P	1558969_a_at	3q21.3	3					EST						Hs.437334
2.708	AA766886	ADD3	Adducin 3 (gamma)	0.159366	21.1	A	0.431574	92.4	P	239171_at	10	10					EST						Hs.501012
2.702	T89711	HOXA3	Homeo box A3	0.249245	33	A	0.673517	144.2	P	230080_at	7p15-p14	7					EST						Hs.533357
2.702	AB037781	SCYL2	SCY1-like 2 (S. cerevisiae)	2.12613	281.5	P	5.74498	1230	P	224961_at	12q23.1	12		SCY1-like 2 protein				GI:7243101	GO:6468(protein amino acid phosphorylation)		GO:5524(ATP binding); GO:5488(binding); GO:166(nucleotide binding); GO:4672(protein kinase activity); GO:16740(transferase activity)	NM_017988	Hs.506481
2.701	BG288115	LOC157378	Transmembrane protein 65	1.43958	190.6	P	3.88884	832.6	P	241342_at	8q24.13	8					EST						Hs.187646
2.701	M95929	PHOX1	Human homeobox protein (PHOX1) mRNA, 3' end.	0.709215	93.9	P	1.91546	410.1	P	217226_s_at	1q24	1		homeobox protein			homeobox protein	GI:189947	development; regulation of transcription, DNA-dependent	nucleus	transcription coactivator activity; transcription factor activity	NM_006902; NM_022716	Hs.443452
2.701	AA846756		Transcribed locus, weakly similar to NP_060190.1 signal-transducing adaptor protein-2; brk kinase substrate [Homo sapiens]	1.02266	135.4	P	2.76179	591.3	P	243718_at	9	9					EST						Hs.128708
2.701	BE350312	AGTPBP1	ATP/GTP binding protein 1	0.524925	69.5	P	1.41756	303.5	P	242008_at	9	9					EST						Hs.494321
2.7	BF061275	DLG2	Discs, large homolog 2, chapsyn-110 (Drosophila)	0.165408	21.9	A	0.44652	95.6	P	242878_at	8	8					EST						Hs.503453
2.699	NM_000935	PLOD2	Procollagen-lysine, 2-oxoglutarate 5-dioxygenase 2	3.86858	512.2	P	10.4428	2235.8	P	202620_s_at	3q23-q24	3	1.14.11.4	procollagen-lysine, 2-oxoglutarate 5-dioxygenase 2 isoform b precursor	Bruck syndrome 2			GeneID:5352; HGNC:9082; HPRD:HPRD_03519; MIM:601865; GI:62739166; CCDS:CCDS3131.1	GO:19538(protein metabolism); GO:6464(protein modification)	GO:5783(endoplasmic reticulum); GO:16020(membrane)	GO:31418(L-ascorbic acid binding); GO:5506(iron ion binding); GO:46872(metal ion binding); GO:16491(oxidoreductase activity); GO:16702(oxidoreductase activity, acting on single donors with incorporation of molecular oxygen, incorporation of two atoms of oxygen); GO:8475(procollagen-lysine 5-dioxygenase activity)	NM_000935	Hs.477866
2.698	AI908188	TFG	TRK-fused gene	0.218278	28.9	P	0.588977	126.1	P	244614_at	3q12.2	3					EST						Hs.518123
2.698	NM_016008	D2LIC	Dynein, cytoplasmic 2, light intermediate chain 1	0.564199	74.7	P	1.52219	325.9	P	203763_at	2p25.1-p24.1	2		dynein 2 light intermediate chain isoform 3				GeneID:51626; HGNC:24595; GI:40548413; CCDS:CCDS1813.1				NM_001012665	Hs.371597
2.698	AV719774	ZNF496	Zinc finger protein 496	0.200151	26.5	A	0.539935	115.6	P	239411_at	1	1					EST						Hs.13742
2.696	NM_016938	EFEMP2	EGF-containing fibulin-like extracellular matrix protein 2	0.336103	44.5	P	0.906119	194	P	206580_s_at	11q13	11		EGF-containing fibulin-like extracellular matrix protein 2				GeneID:30008; HGNC:3219; HPRD:HPRD_05221; MIM:604633; GI:8393299; CCDS:CCDS8116.1	GO:7596(blood coagulation); GO:7156(homophilic cell adhesion)	GO:5604(basement membrane); GO:16020(membrane)	GO:5509(calcium ion binding); GO:5201(extracellular matrix structural constituent); GO:4888(transmembrane receptor activity)	NM_016938	Hs.381870
2.696	NM_014179	HSPC157	---	0.174471	23.1	A	0.470341	100.7	P	219865_at	1p36.12	1		HSPC157 protein				GeneID:29092; LocusID:29092; GI:7661814				NM_014179	Hs.279842
2.695	AI085338		qf22f12.x1 NCI_CGAP_Brn25 Homo sapiens cDNA clone IMAGE:1750799 3', mRNA sequence.	0.175227	23.2	P	0.472209	101.1	P	243386_at		0					EST
2.694	T85248	LOC115294	Protein-L-isoaspartate (D-aspartate) O-methyltransferase domain containing 1	0.466012	61.7	P	1.25549	268.8	P	238902_at	8	8					EST						Hs.308480
2.692	AA151712	TCF12	Transcription factor 12 (HTF4, helix-loop-helix transcription factors 4)	0.232628	30.8	P	0.626343	134.1	P	238041_at	15q21	15					EST						Hs.511504
2.692	AI833186	KIAA0143	KIAA0143 protein	0.194864	25.8	P	0.524521	112.3	P	242593_at	8q24.22	8					EST						Hs.204564
2.691	AA129217	FLJ34048	Hypothetical protein FLJ34048	0.450906	59.7	P	1.21345	259.8	P	230882_at	7	7					EST						Hs.34969
2.689	AI916378	LOC90529	Hypothetical protein LOC90529	0.212236	28.1	A	0.570761	122.2	P	227694_at	1p36.11	1					EST						Hs.403187
2.686	AL136855	DKFZp434K2435	Hypothetical protein DKFZp434K2435	0.604985	80.1	P	1.62494	347.9	P	223594_at	12q12	12		hypothetical protein LOC84216			HTC	GI:12053215; UniProtKB/TrEMBL:Q9H0C3				NM_032256	Hs.444668
2.685	NM_024087	ASB9	Ankyrin repeat and SOCS box-containing 9	0.373112	49.4	P	1.00187	214.5	P	205673_s_at	X	23		ankyrin repeat and SOCS box-containing 9 isoform 1				GeneID:140462; HGNC:17184; GI:13443014; CCDS:CCDS14163.1	GO:7242(intracellular signaling cascade)			NM_001031739	Hs.19404
2.683	AL117607	LOC203274	LOC441433	0.720544	95.4	P	1.93321	413.9	P	232034_at	9	9					HTC						Hs.175563
2.682	AI467945	EIF4G3	Eukaryotic translation initiation factor 4 gamma, 3	0.163897	21.7	P	0.439514	94.1	P	243149_at	1	1					EST						Hs.467084
2.681	AL110191	DSIPI	TSC22 domain family, member 3	0.70997	94	P	1.90378	407.6	P	208763_s_at	Xq22.3	23		TSC22 domain family, member 3 isoform 3				RP13-364K23.1	GO:6355(regulation of transcription, DNA-dependent)	nucleus	GO:3700(transcription factor activity)	NM_001015881	Hs.522074
2.681	NM_002160	TNC	Tenascin C (hexabrachion)	7.01511	928.8	P	18.808	4026.8	P	201645_at	9q33	9		tenascin C (hexabrachion)				GeneID:3371; HGNC:5318; HPRD:HPRD_01756; MIM:187380; GI:4504549; CCDS:CCDS6811.1	GO:7155(cell adhesion)	GO:5578(extracellular matrix (sensu Metazoa))	GO:5515(protein binding)	NM_002160	Hs.143250
2.68	NM_004920		---	0.212991	28.2	A	0.570761	122.2	P	205986_at		0
2.679	NM_019081	LKAP	---	0.453928	60.1	P	1.21625	260.4	P	202386_s_at	16p13.13	16		limkain b1 isoform 1; limkain b1 isoform 2				GeneID:9665; LocusID:9665; GI:34878697	nuclear mRNA splicing, via spliceosome		nucleic acid binding	NM_014647; NM_019081	Hs.432741
2.679	NM_004510	SP110	SP110 nuclear body protein	0.311934	41.3	P	0.835591	178.9	P	208392_x_at	2q37.1	2		SP110 nuclear body protein isoform a				GeneID:3431; HGNC:5401; MIM:604457; GI:17986252; CCDS:CCDS2476.1	GO:6355(regulation of transcription, DNA-dependent); GO:6350(transcription)	GO:5634(nucleus)	GO:3677(DNA binding); GO:5062(hematopoietin/interferon-class (D200-domain) cytokine receptor signal transducer activity); GO:46872(metal ion binding); GO:5515(protein binding); GO:8270(zinc ion binding)	NM_004509	Hs.145150
2.678	K01228	COL1A1	Collagen, type I, alpha 1	0.225831	29.9	A	0.604858	129.5	M	202310_s_at	17q21.3	17		alpha 1 type I collagen preproprotein	Caffey disease; Dissection of cervical arteries; Ehlers-Danlos syndrome, type I; Ehlers-Danlos syndrome, type VII; Osteogenesis imperfecta, type I; Osteogenesis imperfecta, type II; Osteogenesis imperfecta, type III; Osteogenesis imperfecta, type IV; Osteoporosis		collagen; type I collagen	GI:180392; GDB:G00-119-061	GO:8544(epidermis development); GO:6817(phosphate transport); GO:7605(sensory perception of sound); GO:1501(skeletal development)	GO:5581(collagen); GO:5584(collagen type I); GO:5737(cytoplasm)	GO:5201(extracellular matrix structural constituent); GO:8147(structural constituent of bone)	NM_000088	Hs.172928
2.676	AF169949	SERPINB13	UV-B repressed sequence, HUR 7	4.79305	634.6	P	12.8277	2746.4	P	211362_s_at	18q21.3-q22	18		serine (or cysteine) proteinase inhibitor, clade B (ovalbumin), member 13				GI:5911369	GO:30162(regulation of proteolysis); GO:9411(response to UV)	GO:8372(cellular component unknown)	GO:4867(serine-type endopeptidase inhibitor activity)	NM_012397	Hs.241407
2.676	AI768374		CDNA FLJ11489 fis, clone HEMBA1001915	0.425227	56.3	P	1.13779	243.6	P	228661_s_at	1	1					EST						Hs.526415
2.675	BC001899	FUT2	Fucosyltransferase 2 (secretor status included)	0.755287	100	P	2.02008	432.5	P	210608_s_at	19	19	2.4.1.69	fucosyltransferase 2 (secretor status included)	Bombay phenotype; Norwalk virus infection, resistance to		MGC	GeneID:2524; MIM:182100; GI:12804895	GO:42355(L-fucose catabolism); GO:5975(carbohydrate metabolism); GO:6486(protein amino acid glycosylation)	GO:5795(Golgi stack); GO:30173(integral to Golgi membrane); GO:16021(integral to membrane); GO:16020(membrane)	GO:8417(fucosyltransferase activity); GO:8107(galactoside 2-alpha-L-fucosyltransferase activity); GO:16757(transferase activity, transferring glycosyl groups)	NM_000511	Hs.443160
2.674	BF340083	SLC1A4	Solute carrier family 1 (glutamate/neutral amino acid transporter), member 4	0.787009	104.2	P	2.10462	450.6	P	209610_s_at	2	2					EST						Hs.323878
2.673	AF159447	SUFU	Suppressor of fused homolog (Drosophila)	0.172961	22.9	A	0.462401	99	P	222749_at	10q24.32	10		suppressor of fused	Medulloblastoma, desmoplastic	involved in Hedgehog signal transduction		RP11-47A8.1	GO:7049(cell cycle); GO:7275(development); GO:45786(negative regulation of progression through cell cycle); GO:6508(proteolysis); GO:7165(signal transduction); GO:1501(skeletal development)	GO:5737(cytoplasm); GO:5634(nucleus)	GO:4871(signal transducer activity); GO:3714(transcription corepressor activity)	NM_016169	Hs.404089
2.672	NM_003022	SH3BGRL	SH3 domain binding glutamic acid-rich protein like	1.95091	258.3	P	5.21205	1115.9	P	201312_s_at	Xq13.3	23		SH3 domain binding glutamic acid-rich protein like				GeneID:6451; HGNC:10823; HPRD:HPRD_02178; MIM:300190; GI:4506925; CCDS:CCDS14449.1			GO:5070(SH3/SH2 adaptor activity)	NM_003022	Hs.108029
2.671	X83300	SMA4	Hypothetical protein LOC153561	0.456949	60.5	P	1.22046	261.3	P	215599_at	5q13	5		SMA4			SMA4 gene	GI:671531; GOA:Q15487; InterPro:IPR006102; UniProtKB/Swiss-Prot:Q15487	GO:4(biological process unknown); GO:5975(carbohydrate metabolism)	GO:8372(cellular component unknown)	GO:4553(hydrolase activity, hydrolyzing O-glycosyl compounds); GO:5554(molecular function unknown)	NM_021652	Hs.482411
2.669	BC000282	LOC89894	Hypothetical protein BC000282	0.500755	66.3	P	1.33676	286.2	P	227172_at	12q24.13	12		hypothetical protein LOC89894				GI:12653037				NM_138341	Hs.506815
2.669	AI864053	GM2A	GM2 ganglioside activator	0.445619	59	P	1.18916	254.6	P	235678_at	5q31.3-q33.1	5					EST						Hs.483873
2.668	H83092	C9orf52	Chromosome 9 open reading frame 52	0.308157	40.8	P	0.822046	176	P	236826_at	9p22.3	9					EST						Hs.130086
2.666	AU147278	AKAP10	A kinase (PRKA) anchor protein 10	0.213746	28.3	A	0.569827	122	P	236006_s_at	17p11.1	17					EST						Hs.462457
2.666	W80468	MALAT1	Metastasis associated lung adenocarcinoma transcript 1 (non-coding RNA)	2.27417	301.1	P	6.06259	1298	P	226675_s_at	11q13.1	11					EST						Hs.556259
2.665	N29918	ZBTB10	Zinc finger and BTB domain containing 10	0.217523	28.8	P	0.579636	124.1	P	228562_at	8q13-q21.1	8					EST						Hs.205742
2.663	NM_017415	KLHL3	Kelch-like 3 (Drosophila)	0.293051	38.8	A	0.780476	167.1	P	221221_s_at	5q31	5		kelch-like 3				GeneID:26249; MIM:605775; GI:8393672		GO:5856(cytoskeleton)	GO:3779(actin binding); GO:5515(protein binding); GO:5198(structural molecule activity)	NM_017415	Hs.434434
2.663	BG545582	PFAAP5	Hypothetical gene CG012	0.192598	25.5	P	0.512844	109.8	P	1565743_at	13	13					EST						Hs.507680
2.662	H41167	GM2A	GM2 ganglioside activator	0.733384	97.1	P	1.95236	418	P	1559776_at	5q31.3-q33.1	5					EST						Hs.483873
2.66	AV757675	OPTN	Optineurin	0.438066	58	P	1.16534	249.5	P	202073_at	10p13	10					EST						Hs.332706
2.66	AI375066	FLJ32130	Hypothetical protein FLJ32130	0.308912	40.9	P	0.821579	175.9	P	242272_at	16p11.2	16					EST						Hs.513509
2.657	NM_007196	KLK8	Kallikrein 8 (neuropsin/ovasin)	5.02568	665.4	P	13.3512	2858.5	P	206125_s_at	19q13.3-q13.4	19		kallikrein 8 isoform 1 preproprotein				GeneID:11202; HGNC:6369; HPRD:HPRD_05733; MIM:605644; GI:6005844; CCDS:CCDS12813.1	GO:7399(nervous system development); GO:6508(proteolysis)		GO:4252(serine-type endopeptidase activity)	NM_007196	Hs.104570
2.656	BC022285	SLC1A3	Solute carrier family 1 (glial high affinity glutamate transporter), member 3	1.09668	145.2	P	2.91266	623.6	P	1569054_at	5p13	5		solute carrier family 1 (glial high affinity glutamate transporter), member 3	Episodic ataxia, type 6		HTC		GO:15813(L-glutamate transport); GO:6835(dicarboxylic acid transport); GO:1504(neurotransmitter uptake); GO:7268(synaptic transmission); GO:6810(transport)	GO:16021(integral to membrane); GO:16020(membrane); GO:5624(membrane fraction)	GO:5313(L-glutamate transporter activity); GO:17153(sodium:dicarboxylate symporter activity); GO:15293(symporter activity)	NM_004172	Hs.481918
2.655	AK056534	LOC145757	Hypothetical protein LOC145757	0.272659	36.1	P	0.723961	155	P	1558649_at	15	15		hypothetical protein LOC145757			oligo capping; fis (full insert sequence)					NM_001037224	Hs.292312
2.655	NM_000943	PPIC	Peptidylprolyl isomerase C (cyclophilin C)	1.25151	165.7	P	3.32228	711.3	P	204518_s_at	5q23.2	5	5.2.1.8	peptidylprolyl isomerase C				GeneID:5480; HGNC:9256; HPRD:HPRD_00459; MIM:123842; GI:4505991; CCDS:CCDS4133.1	GO:6457(protein folding); GO:7165(signal transduction)	GO:5737(cytoplasm)	GO:16018(cyclosporin A binding); GO:16853(isomerase activity); GO:3755(peptidyl-prolyl cis-trans isomerase activity); GO:51082(unfolded protein binding)	NM_000943	Hs.110364
2.654	AI337901	ODAG	GATA zinc finger domain containing 1	0.835348	110.6	P	2.21672	474.6	P	213018_at	7q21-q22	7					EST						Hs.21145
2.653	AV723984		CDNA FLJ45905 fis, clone OCBBF3026576	0.197885	26.2	P	0.524988	112.4	P	230403_at	9	9					EST						Hs.438858
2.652	AU144243	PIGB	Phosphatidylinositol glycan, class B	0.635196	84.1	P	1.68473	360.7	P	214152_at	15q21-q22	15					EST						Hs.126115
2.652	D55696	LGMN	Legumain	2.02795	268.5	P	5.37786	1151.4	P	201212_at	14q32.1	14	3.4.22.34	legumain preproprotein			cysteine protease	GI:1890050	GO:6508(proteolysis)	GO:5764(lysosome)	GO:1509(legumain activity)	NM_001008530	Hs.18069
2.652	BE326214		Full-length cDNA clone CS0DK010YA20 of HeLa cells Cot 25-normalized of Homo sapiens (human)	2.0136	266.6	P	5.33956	1143.2	P	229287_at	14	14					EST						Hs.446559
2.651	AK026657	LOC220930	Hypothetical protein LOC220930	0.268127	35.5	P	0.710883	152.2	P	229090_at	20	20					oligo capping; fis (full insert sequence)						Hs.372654
2.651	AI052103	C6orf170	Chromosome 6 open reading frame 170	0.313444	41.5	P	0.83092	177.9	P	232038_at	6q22.31	6					EST						Hs.121396
2.646	NM_152701	ABCA13	ATP-binding cassette, sub-family A (ABC1), member 13	0.377644	50	P	0.999066	213.9	P	1553604_at	7p12.3	7		ATP binding cassette, sub-family A (ABC1), member 13				GeneID:154664; HGNC:14638; HPRD:HPRD_07422; MIM:607807; GI:31657092	transport	membrane	ATP binding; ATP-binding cassette (ABC) transporter activity; nucleotide binding	NM_152701	Hs.226568
2.645	BI520422		CDNA FLJ36734 fis, clone UTERU2012890	0.36858	48.8	P	0.974778	208.7	P	1559467_at	15	15					EST						Hs.549896
2.643	BE439489	XPR1	Xenotropic and polytropic retrovirus receptor	0.375378	49.7	P	0.99206	212.4	P	226615_at	1	1					EST						Hs.227656
2.643	AB032977	NAV1	Neuron navigator 1	0.796073	105.4	P	2.10369	450.4	P	224772_at	1	1		neuron navigator 1				GI:71891749	GO:6306(DNA methylation); GO:6810(transport)		GO:5524(ATP binding); GO:3677(DNA binding); GO:17111(nucleoside-triphosphatase activity); GO:166(nucleotide binding)	NM_020443	Hs.497369
2.642	AF086013	ZCCHC7	Zinc finger, CCHC domain containing 7	0.169184	22.4	P	0.446987	95.7	P	1556543_at	9	9					FLI_CDNA						Hs.371588
2.64	BE794699	C6orf129	Chromosome 6 open reading frame 129	0.497734	65.9	P	1.31387	281.3	P	225723_at	6p21.2	6					EST						Hs.284207
2.638	AW274846		CDNA FLJ30761 fis, clone FEBRA2000538	0.306647	40.6	P	0.808968	173.2	P	228108_at	10	10					EST						Hs.19339
2.636	AI475902	WDFY2	tc95f02.x1 NCI_CGAP_CLL1 Homo sapiens cDNA clone IMAGE:2073915 3' similar to contains Alu repetitive element;contains element MER19 repetitive element ;, mRNA sequence.	0.608006	80.5	P	1.60299	343.2	P	243514_at	13q14.2	13					EST						Hs.282230
2.636	AK026955	DKFZp547E052	Hypothetical protein LOC84236	0.172205	22.8	A	0.453993	97.2	P	233164_x_at	2q36.3	2		hypothetical protein LOC84236			oligo capping; fis (full insert sequence)					NM_032276	Hs.471514
2.635	AL355708	NEO1	Hypothetical LOC388134	0.248489	32.9	P	0.654834	140.2	P	225270_at	15q24.1	15					FLI_CDNA						Hs.33333
2.633	AA622495	LRG1	Leucine-rich alpha-2-glycoprotein 1	0.251511	33.3	P	0.662307	141.8	P	228648_at	19p13.3	19					EST						Hs.515079
2.632	NM_024810	FLJ23018	---	0.770393	102	P	2.02802	434.2	P	205583_s_at	Xq23	23		hypothetical protein FLJ23018				GeneID:79868; LocusID:79868; GI:13376195				NM_024810	Hs.169078
2.63	AA992936		Transcribed locus	0.686556	90.9	P	1.8057	386.6	P	238501_at	13	13					EST						Hs.121655
2.63	BG252666	ATP8B1	ATPase, Class I, type 8B, member 1	1.64502	217.8	P	4.32648	926.3	P	214594_x_at	18q21-q22	18					EST						Hs.216623
2.63	AL527430	GSTM3	Glutathione S-transferase M3 (brain)	4.06647	538.4	P	10.6931	2289.4	P	202554_s_at	1p13.3	1					EST						Hs.2006
2.629	BU785956	NOL3	Nucleolar protein 3 (apoptosis repressor with CARD domain)	0.268127	35.5	P	0.704811	150.9	P	1558738_at	16q21-q23	16					EST						Hs.513667
2.628	BE962749		601656143R1 NIH_MGC_66 Homo sapiens cDNA clone IMAGE:3855754 3', mRNA sequence.	4.75755	629.9	P	12.5044	2677.2	P	204517_at		0					EST
2.628	AA778688	C7orf31	Chromosome 7 open reading frame 31	0.233384	30.9	M	0.613265	131.3	P	229146_at	7p15.3	7					EST						Hs.122055
2.626	AI754404	PLOD2	Procollagen-lysine, 2-oxoglutarate 5-dioxygenase 2	2.65937	352.1	P	6.98365	1495.2	P	202619_s_at	3q23-q24	3					EST						Hs.477866
2.624	NM_000896	CYP4F3	Cytochrome P450, family 4, subfamily F, polypeptide 3	0.219789	29.1	P	0.576833	123.5	P	206515_at	19p13.2	19	1.14.13.30	cytochrome P450, family 4, subfamily F, polypeptide 3				GeneID:4051; HGNC:2646; HPRD:HPRD_03169; MIM:601270; GI:4503241; CCDS:CCDS12332.1	GO:6118(electron transport); GO:6691(leukotriene metabolism)	GO:5783(endoplasmic reticulum); GO:16020(membrane); GO:5792(microsome)	GO:20037(heme binding); GO:5506(iron ion binding); GO:50051(leukotriene-B4 20-monooxygenase activity); GO:46872(metal ion binding); GO:4497(monooxygenase activity)	NM_000896	Hs.106242
2.624	AW026509	APOL6	Apolipoprotein L, 6	0.633686	83.9	P	1.66277	356	P	241869_at	22q12.3	22					EST						Hs.257352
2.624	AF087481	JARID1B	Jumonji, AT rich interactive domain 1B (RBP2-like)	1.8361	243.1	P	4.81738	1031.4	P	211202_s_at	1q32.1	1		Jumonji, AT rich interactive domain 1B (RBP2-like)				GI:4322488	GO:6355(regulation of transcription, DNA-dependent)	GO:5634(nucleus)	GO:3677(DNA binding); GO:5515(protein binding); GO:8270(zinc ion binding)	NM_006618	Hs.443650
2.624	NM_000690	ALDH2	Aldehyde dehydrogenase 2 family (mitochondrial)	1.27115	168.3	P	3.33489	714	P	201425_at	12q24.2	12	1.2.1.3	mitochondrial aldehyde dehydrogenase 2 precursor	?Fetal alcohol syndrome; Alcohol intolerance, acute			GeneID:217; HGNC:404; HPRD:HPRD_00003; MIM:100650; GI:25777732; CCDS:CCDS9155.1	GO:6066(alcohol metabolism); GO:5975(carbohydrate metabolism); GO:8152(metabolism)	GO:5739(mitochondrion)	GO:4029(aldehyde dehydrogenase (NAD) activity); GO:4030(aldehyde dehydrogenase [NAD(P)+] activity); GO:5489(electron transporter activity); GO:16491(oxidoreductase activity)	NM_000690	Hs.436437
2.623	AI419423	PAPOLG	Poly(A) polymerase gamma	0.470544	62.3	P	1.23447	264.3	P	222273_at	2	2					EST						Hs.387471
2.623	AW978721	NRD1	Nardilysin (N-arginine dibasic convertase)	0.624622	82.7	P	1.63849	350.8	P	242235_x_at	1p32.2-p32.1	1					EST						Hs.554766
2.621	AF338650	AIPC; PIN1; PAPIN; PDZD2; KIAA0300	PDZ domain containing 3	0.590634	78.2	P	1.54834	331.5	P	209493_at	5p13.3	5		PDZ domain containing 3 isoform b				GI:12751452	GO:7155(cell adhesion)	GO:5783(endoplasmic reticulum); GO:5576(extracellular region); GO:5911(intercellular junction); GO:5634(nucleus)	GO:5515(protein binding); GO:5198(structural molecule activity)	NM_015022
2.621	BC008613		Homo sapiens, clone IMAGE:4158072, mRNA.	0.167674	22.2	P	0.439514	94.1	P	1566869_at	14	14											Hs.334915
2.619	N57510	RAB11A	RAB11A, member RAS oncogene family	0.595921	78.9	P	1.56095	334.2	P	234998_at	15	15					EST						Hs.321541
2.619	AF061512	TP73L	Tumor protein p73-like	0.3429	45.4	P	0.898178	192.3	P	211193_at	3q27-q29	3		tumor protein p73-like	ADULT syndrome; Ectrodactyly, ectodermal dysplasia, and cleft lip/palate syndrome 3; Hay-Wells syndrome; Limb-mammary syndrome; Rapp-Hodgkin syndrome; Split-hand/foot malformation, type 4			GI:3273745	GO:7219(Notch signaling pathway); GO:6915(apoptosis); GO:7275(development); GO:6917(induction of apoptosis); GO:45892(negative regulation of transcription, DNA-dependent); GO:45747(positive regulation of Notch signaling pathway); GO:45893(positive regulation of transcription, DNA-dependent); GO:51289(protein homotetramerization); GO:6350(transcription)	GO:5634(nucleus)	GO:46872(metal ion binding); GO:42802(protein self binding); GO:3700(transcription factor activity); GO:16563(transcriptional activator activity); GO:16564(transcriptional repressor activity); GO:8270(zinc ion binding)	NM_003722	Hs.137569
2.618	AW340595		Transcribed locus, weakly similar to NP_916893.1 OJ1117_G01.13 [Oryza sativa (japonica cultivar-group)]	1.38897	183.9	P	3.63615	778.5	P	227383_at	5	5					EST						Hs.567947
2.616	AK022478	SBF2	SET binding factor 2	0.248489	32.9	P	0.650164	139.2	P	233914_s_at	11p15.4	11		SET binding factor 2	Charcot-Marie-Tooth disease, type 4B2; Charcot-Marie-Tooth disease, type 4B2, with early-onset glaucoma		oligo capping; fis (full insert sequence)		phospholipid dephosphorylation		inositol or phosphatidylinositol phosphatase activity	NM_030962	Hs.438794
2.615	AF052100	VAMP4	Vesicle-associated membrane protein 4	0.512085	67.8	P	1.33909	286.7	P	213480_at	1q24-q25	1					FLI_CDNA						Hs.6651
2.614	AI743780	PLAC2	Placenta-specific 2	0.232628	30.8	P	0.608127	130.2	P	229385_s_at	19p13.3	19					EST						Hs.515575
2.611	AA830854	FLJ31951	Hypothetical protein FLJ31951	0.423716	56.1	P	1.10649	236.9	P	236322_at	5	5					EST						Hs.349306
2.611	AF085969	C9orf85	Chromosome 9 open reading frame 85	0.210725	27.9	P	0.55021	117.8	P	1557805_at	9	9					FLI_CDNA						Hs.534190
2.611	AF001540	MALAT-1; alpha gene; metastasis associated in lung adenocarcinoma transcript 1	metastasis associated lung adenocarcinoma transcript 1 (non-coding RNA)	2.00906	266	P	5.24521	1123	P	224559_at	11q13.1	11					HTC						Hs.187199
2.61	BC036005	KIAA0804	KIAA0804	0.188066	24.9	P	0.490892	105.1	P	1559500_at	3q27.2	3											Hs.269263
2.608	BF680588	STEAP2	Six transmembrane epithelial antigen of the prostate 2	1.50076	198.7	P	3.91359	837.9	P	225871_at	7q21	7					EST						Hs.489051
2.608	AU146179		CDNA FLJ13309 fis, clone OVARC1001442	0.265106	35.1	P	0.691266	148	P	232527_at	3	3					EST						Hs.570636
2.606	AL567227		AL567227 Homo sapiens FETAL BRAIN Homo sapiens cDNA clone CS0DF027YA11 3-PRIME, mRNA sequence.	0.568731	75.3	P	1.48202	317.3	P	201449_at		0					EST
2.605	NM_004779	CNOT8	CCR4-NOT transcription complex, subunit 8	0.638973	84.6	P	1.66464	356.4	P	202163_s_at	5q31-q33	5		CCR4-NOT transcription complex, subunit 8				GeneID:9337; HGNC:9207; HPRD:HPRD_07225; MIM:603731; GI:31542315; CCDS:CCDS4329.1	GO:8285(negative regulation of cell proliferation); GO:16481(negative regulation of transcription); GO:6355(regulation of transcription, DNA-dependent); GO:6350(transcription)	GO:5634(nucleus)	GO:3700(transcription factor activity); GO:16564(transcriptional repressor activity)	NM_004779	Hs.26703
2.604	NM_016255	FAM8A1	Family with sequence similarity 8, member A1	1.7145	227	P	4.4652	956	P	203420_at	6p22-p23	6		Autosomal Highly Conserved Protein				GeneID:51439; HGNC:16372; HPRD:HPRD_13316; GI:7705268; CCDS:CCDS4540.1		GO:16021(integral to membrane)		NM_016255	Hs.95260
2.604	AA233374	C17orf27	Chromosome 17 open reading frame 27	0.484894	64.2	P	1.26249	270.3	P	225929_s_at	17q25.3	17					EST						Hs.195642
2.602	NM_002757	MAP2K5	Mitogen-activated protein kinase kinase 5	0.207704	27.5	P	0.540402	115.7	M	204756_at	15q23	15		mitogen-activated protein kinase kinase 5 isoform B				GeneID:5607; HGNC:6845; MIM:602520; GI:4506101	GO:6468(protein amino acid phosphorylation); GO:7165(signal transduction)		GO:5524(ATP binding); GO:166(nucleotide binding); GO:4674(protein serine/threonine kinase activity); GO:4713(protein-tyrosine kinase activity); GO:16740(transferase activity)	NM_002757	Hs.114198
2.602	AL562860	MBNL1	Muscleblind-like (Drosophila)	0.703928	93.2	P	1.83139	392.1	P	1558111_at	3q25	3					EST						Hs.478000
2.597	BF107618		601823976F1 NIH_MGC_79 Homo sapiens cDNA clone IMAGE:4043586 5', mRNA sequence.	1.2077	159.9	P	3.13592	671.4	P	224940_s_at		0					EST
2.595	U86453	PIK3CD	Phosphoinositide-3-kinase, catalytic, delta polypeptide	0.185045	24.5	M	0.480149	102.8	P	203879_at	1p36.2	1		phosphoinositide-3-kinase, catalytic, delta polypeptide				GI:2317894	GO:6468(protein amino acid phosphorylation); GO:7165(signal transduction)	GO:5942(phosphoinositide 3-kinase complex)	GO:4428(inositol or phosphatidylinositol kinase activity); GO:16303(phosphatidylinositol 3-kinase activity); GO:46934(phosphatidylinositol-4,5-bisphosphate 3-kinase activity); GO:16740(transferase activity)	NM_005026	Hs.518451
2.593	AL577531	CALD1	Caldesmon 1	0.351964	46.6	P	0.912658	195.4	P	201616_s_at	7q33	7					EST						Hs.490203
2.592	AI972511		CDNA clone IMAGE:3462401	0.185045	24.5	A	0.479682	102.7	P	228008_at	19	19					EST						Hs.144583
2.591	AA046411	APPBP2	Amyloid beta precursor protein (cytoplasmic tail) binding protein 2	0.570997	75.6	P	1.47922	316.7	P	202630_at	17q21-q23	17					EST						Hs.84084
2.589	AI703480	SLC35B3	Solute carrier family 35, member B3	0.719033	95.2	P	1.86175	398.6	P	231003_at	6p24.3	6					EST						Hs.285847
2.589	BC004888	FLJ10052	Sushi domain containing 4	0.441088	58.4	P	1.14199	244.5	P	223822_at	1q41-q42.11	1		sushi domain containing 4 isoform b			MGC	RP11-239E10.4				NM_001037175	Hs.497841
2.589	AI084451	B4GALT5	UDP-Gal:betaGlcNAc beta 1,4- galactosyltransferase, polypeptide 5	0.572508	75.8	P	1.48202	317.3	P	1559391_s_at	20	20					EST						Hs.370487
2.588	AV752058		Transcribed locus	0.17145	22.7	A	0.443718	95	P	244574_at	3	3					EST						Hs.146050
2.588	NM_006989	RASA4	RAS p21 protein activator 4	0.204683	27.1	A	0.529659	113.4	P	208534_s_at	7q22-q31.1	7		RAS p21 protein activator 4				GeneID:10156; HGNC:23181; HPRD:HPRD_12135; MIM:607943; GI:31745138; CCDS:CCDS5725.1	GO:7242(intracellular signaling cascade)		GO:5096(GTPase activator activity); GO:46872(metal ion binding); GO:8270(zinc ion binding)	NM_006989	Hs.520599
2.587	BC000758	C6orf80	Coiled-coil domain containing 28A	0.616314	81.6	P	1.59458	341.4	P	209479_at	6q23.1-q24.1	6		hypothetical protein LOC25901				RP3-509I19.10			receptor activity	NM_015439	Hs.412019
2.587	AI634652	FLJ11267	Chromosome 8 open reading frame 44	0.255287	33.8	A	0.660439	141.4	P	243264_s_at	8q13.1	8					EST						Hs.443529
2.586	AB010153	TP73L	Tumor protein p73-like	3.9932	528.7	P	10.3255	2210.7	P	211194_s_at	3q27-q29	3		tumor protein p73-like	ADULT syndrome; Ectrodactyly, ectodermal dysplasia, and cleft lip/palate syndrome 3; Hay-Wells syndrome; Limb-mammary syndrome; Rapp-Hodgkin syndrome; Split-hand/foot malformation, type 4		p73H	GI:3445484	GO:7219(Notch signaling pathway); GO:6915(apoptosis); GO:7275(development); GO:6917(induction of apoptosis); GO:45892(negative regulation of transcription, DNA-dependent); GO:45747(positive regulation of Notch signaling pathway); GO:45893(positive regulation of transcription, DNA-dependent); GO:51289(protein homotetramerization); GO:6350(transcription)	GO:5634(nucleus)	GO:46872(metal ion binding); GO:42802(protein self binding); GO:3700(transcription factor activity); GO:16563(transcriptional activator activity); GO:16564(transcriptional repressor activity); GO:8270(zinc ion binding)	NM_003722	Hs.137569
2.585	AI800609	STX17	Syntaxin 17	0.547583	72.5	P	1.41569	303.1	P	228091_at	9q31.1	9					EST						Hs.130643
2.585	AW195351	CTNND1	Catenin (cadherin-associated protein), delta 1	0.243958	32.3	A	0.630546	135	P	238884_at	11	11					EST						Hs.166011
2.584	AA954908	RAI1	Retinoic acid induced 1	0.219033	29	P	0.566091	121.2	P	235862_at	17	17					EST						Hs.190284
2.583	BC017927	LRAP	Leukocyte-derived arginine aminopeptidase	0.703172	93.1	P	1.81644	388.9	P	1554273_a_at	16	16		leukocyte-derived arginine aminopeptidase				GeneID:64167; GI:17389837	GO:19885(antigen processing, endogenous antigen via MHC class I); GO:8217(blood pressure regulation); GO:6508(proteolysis)	GO:5788(endoplasmic reticulum lumen)	GO:51399(N-terminal arginine aminopeptidase activity); GO:51398(N-terminal lysine aminopeptidase activity); GO:4177(aminopeptidase activity); GO:4179(membrane alanyl aminopeptidase activity); GO:8237(metallopeptidase activity); GO:8270(zinc ion binding)	NM_022350	Hs.482910
2.582	NM_007083	NUDT6	Nudix (nucleoside diphosphate linked moiety X)-type motif 6	0.177492	23.5	P	0.458197	98.1	P	220183_s_at	4q26	4		nudix-type motif 6 isoform a				GeneID:11162; HGNC:8053; HPRD:HPRD_05880; MIM:606261; GI:20149583	GO:4(biological process unknown)	GO:8372(cellular component unknown)	GO:8083(growth factor activity); GO:16787(hydrolase activity)	NM_007083	Hs.558459
2.577	NM_017684	VPS13C	Vacuolar protein sorting 13C (yeast)	2.46979	327	P	6.36525	1362.8	P	218396_at	15q22.2	15		vacuolar protein sorting 13C protein isoform 2B				GeneID:54832; HGNC:23594; HPRD:HPRD_12323; MIM:608879; GI:42544121; CCDS:CCDS10180.1	GO:8104(protein localization)			NM_001018088	Hs.511668
2.576	NM_002615	SERPINF1	Serpin peptidase inhibitor, clade F (alpha-2 antiplasmin, pigment epithelium derived factor), member 1	0.714502	94.6	A	1.84073	394.1	P	202283_at	17p13.1	17		serine (or cysteine) proteinase inhibitor, clade F (alpha-2 antiplasmin, pigment epithelium derived factor), member 1				GeneID:5176; HGNC:8824; HPRD:HPRD_01408; MIM:172860; GI:39725934; CCDS:CCDS11012.1	GO:8283(cell proliferation); GO:7275(development); GO:16525(negative regulation of angiogenesis); GO:50769(positive regulation of neurogenesis)	GO:5576(extracellular region)	GO:4867(serine-type endopeptidase inhibitor activity)	NM_002615	Hs.532768
2.575	AI860558	ZNF207	Zinc finger protein 207	0.793051	105	P	2.0425	437.3	P	239937_at	17q11.2	17					EST						Hs.500775
2.575	AI818488	ADD3	Adducin 3 (gamma)	1.87538	248.3	P	4.82858	1033.8	P	205882_x_at	10q24.2-q24.3	10					EST						Hs.501012
2.574	BC012846	IDH1	Isocitrate dehydrogenase 1 (NADP+), soluble	4.79154	634.4	P	12.3344	2640.8	P	1555037_a_at	2q33.3	2	1.1.1.42	isocitrate dehydrogenase 1 (NADP+), soluble			MGC	GeneID:3417; MIM:147700; GI:15277488	GO:5975(carbohydrate metabolism); GO:6097(glyoxylate cycle); GO:6102(isocitrate metabolism); GO:6092(main pathways of carbohydrate metabolism); GO:8152(metabolism); GO:6099(tricarboxylic acid cycle)	GO:5829(cytosol); GO:5777(peroxisome)	GO:4450(isocitrate dehydrogenase (NADP+) activity); GO:16491(oxidoreductase activity)	NM_005896	Hs.11223
2.572	AK022204	EDD	E3 ubiquitin protein ligase, HECT domain containing, 1	0.3429	45.4	P	0.881831	188.8	P	232264_at	8	8					oligo capping; fis (full insert sequence)						Hs.492445
2.57	AF151074	MARCH-II	Membrane-associated ring finger (C3HC4) 2	0.241692	32	A	0.621205	133	P	210075_at	19p13.2	19		membrane-associated ring finger (C3HC4) 2 isoform 1			HTC	GI:7106870	GO:16567(protein ubiquitination)	GO:16021(integral to membrane); GO:151(ubiquitin ligase complex)	GO:46872(metal ion binding); GO:4842(ubiquitin-protein ligase activity); GO:8270(zinc ion binding)	NM_001005415	Hs.445113
2.568	AK023828	calmin; FLJ12383; KIAA1188	calmin (calponin-like, transmembrane)	0.167674	22.2	P	0.43064	92.2	P	225759_x_at	14q32.13	14		calponin like transmembrane domain protein			oligo capping; fis (full insert sequence)			GO:16021(integral to membrane)	GO:3779(actin binding)	NM_024734	Hs.301478
2.567	AW006952	SCRN2	Secernin 2	0.401813	53.2	P	1.03129	220.8	P	228730_s_at	17q21.32	17					EST						Hs.239718
2.565	AA811657	ECHDC1	Enoyl Coenzyme A hydratase domain containing 1	0.199396	26.4	A	0.511443	109.5	P	243303_at	6q22.33	6					EST						Hs.486410
2.564	NM_022168	IFIH1	Interferon induced with helicase C domain 1	0.757553	100.3	P	1.94255	415.9	P	219209_at	2p24.3-q24.3	2		melanoma differentiation associated protein-5				GeneID:64135; HGNC:18873; HPRD:HPRD_09507; MIM:606951; GI:27886568; CCDS:CCDS2217.1	GO:45087(innate immune response); GO:42981(regulation of apoptosis); GO:9615(response to virus)	GO:5622(intracellular)	GO:5524(ATP binding); GO:8026(ATP-dependent helicase activity); GO:3723(RNA binding); GO:16787(hydrolase activity); GO:166(nucleotide binding); GO:5515(protein binding)	NM_022168	Hs.163173
2.563	BE464269	SR140	U2-associated SR140 protein	0.240181	31.8	P	0.6156	131.8	P	229338_at	3q23	3					EST						Hs.529577
2.563	NM_005046	KLK7	Kallikrein 7 (chymotryptic, stratum corneum)	0.821752	108.8	P	2.10603	450.9	P	205778_at	19q13.41	19		stratum corneum chymotryptic enzyme preproprotein				GeneID:5650; HGNC:6368; HPRD:HPRD_05115; MIM:604438; GI:4826950; CCDS:CCDS12812.1	GO:8544(epidermis development); GO:6508(proteolysis)		GO:4252(serine-type endopeptidase activity)	NM_005046	Hs.151254
2.563	BF447105	SORT1	Sortilin 1	0.314199	41.6	P	0.805231	172.4	P	212807_s_at	1p21.3-p13.1	1					EST						Hs.485195
2.561	AV734793	KIAA1571	KIAA1571 protein	0.574018	76	P	1.47034	314.8	P	228749_at	2q33.3	2					EST						Hs.110489
2.561	AI824407		Transcribed locus	0.314199	41.6	P	0.804764	172.3	P	239280_at	1	1					EST						Hs.145520
2.559	BG288054	PPM1A	Protein phosphatase 1A (formerly 2C), magnesium-dependent, alpha isoform	0.950906	125.9	P	2.43298	520.9	P	235344_at	14q23.1	14					EST						Hs.130036
2.559	AI022882	PAM	Peptidylglycine alpha-amidating monooxygenase	4.67372	618.8	P	11.958	2560.2	P	212958_x_at	5q14-q21	5					EST						Hs.369430
2.558	BE545756	ADD3	Adducin 3 (gamma)	3.04154	402.7	P	7.78094	1665.9	P	201034_at	10q24.2-q24.3	10					EST						Hs.501012
2.558	AW665321	C2orf33	Chromosome 2 open reading frame 33	0.576284	76.3	P	1.47408	315.6	P	238119_at	2q36.3	2					EST						Hs.471528
2.556	AW001030	C9orf52	Chromosome 9 open reading frame 52	0.373112	49.4	P	0.95376	204.2	P	232000_at	9p22.3	9					EST						Hs.130086
2.556	N21541		Transcribed locus	0.25	33.1	M	0.638954	136.8	P	213269_at		0					EST						Hs.556950
2.553	NM_152701	ABCA13	ATP-binding cassette, sub-family A (ABC1), member 13	1.50755	199.6	P	3.84867	824	P	1553605_a_at	7p12.3	7		ATP binding cassette, sub-family A (ABC1), member 13				GeneID:154664; HGNC:14638; HPRD:HPRD_07422; MIM:607807; GI:31657092	transport	membrane	ATP binding; ATP-binding cassette (ABC) transporter activity; nucleotide binding	NM_152701	Hs.226568
2.55	NM_001531	MR1	Major histocompatibility complex, class I-related	1.02719	136	P	2.61934	560.8	P	207565_s_at	1q25.3	1		major histocompatibility complex, class I-related				RP11-309G3.1	GO:19882(antigen presentation)	GO:42612(MHC class I protein complex)	GO:30106(MHC class I receptor activity)	NM_001531	Hs.101840
2.55	NM_020133	AGPAT4	1-acylglycerol-3-phosphate O-acyltransferase 4 (lysophosphatidic acid acyltransferase, delta)	0.282477	37.4	A	0.720224	154.2	P	219693_at	6q26	6	2.3.1.51	1-acylglycerol-3-phosphate O-acyltransferase 4 isoform b				RP3-473J16.2	GO:8152(metabolism); GO:8654(phospholipid biosynthesis)	GO:16021(integral to membrane)	GO:3841(1-acylglycerol-3-phosphate O-acyltransferase activity); GO:8415(acyltransferase activity); GO:16740(transferase activity)	NM_001012733	Hs.353175
2.547	AW294606	ITPR3	Inositol 1,4,5-triphosphate receptor, type 3	0.170695	22.6	A	0.434843	93.1	M	228192_at	6p21	6					EST						Hs.65758
2.547	AF055024	ASB1	Ankyrin repeat and SOCS box-containing 1	0.20997	27.8	P	0.534797	114.5	P	212819_at	2q37	2		ankyrin repeat and SOCS box-containing protein 1					GO:7242(intracellular signaling cascade); GO:42036(negative regulation of cytokine biosynthesis)	GO:5622(intracellular)	GO:5554(molecular function unknown)	NM_016114	Hs.516788
2.546	AV727449	PCAF	P300/CBP-associated factor	0.366314	48.5	P	0.932742	199.7	P	203845_at	3p24	3					EST						Hs.533055
2.545	AI032730	STK38	Serine/threonine kinase 38	0.196375	26	P	0.499766	107	P	244679_at	6	6					EST						Hs.409578
2.545	AF077954	PIAS2	Protein inhibitor of activated STAT, 2	0.314955	41.7	P	0.801495	171.6	P	37433_at	18q21.1	18		protein inhibitor of activated STAT X isoform beta				GI:3643115	GO:30521(androgen receptor signaling pathway); GO:7275(development); GO:45893(positive regulation of transcription, DNA-dependent); GO:6350(transcription); GO:6512(ubiquitin cycle)	GO:5634(nucleus)	GO:3677(DNA binding); GO:50681(androgen receptor binding); GO:46872(metal ion binding); GO:5515(protein binding); GO:3713(transcription coactivator activity); GO:8270(zinc ion binding)	NM_004671	Hs.514846
2.544	AA947475	FGFR1OP2	FGFR1 oncogene partner 2	0.296828	39.3	P	0.755255	161.7	P	236808_at	12p11.23	12					EST						Hs.406184
2.544	AA744622	MBNL1	Muscleblind-like (Drosophila)	0.22432	29.7	P	0.570761	122.2	P	1556658_a_at	3	3					EST						Hs.478000
2.542	M90657	L6; H-L6; M3S1; TAAL6	transmembrane 4 L six family member 1	6.53625	865.4	P	16.617	3557.7	P	209387_s_at	3q21-q25	3		transmembrane 4 superfamily member 1			tumor antigen	GI:186804	GO:4(biological process unknown)	GO:5887(integral to plasma membrane)	GO:5554(molecular function unknown)	NM_014220
2.542	AA461195	LOC115294	Protein-L-isoaspartate (D-aspartate) O-methyltransferase domain containing 1	0.608761	80.6	P	1.54741	331.3	P	235507_at	8q11.23	8					EST						Hs.308480
2.54	AJ001698	SERPINB13	UV-B repressed sequence, HUR 7	10.9773	1453.4	P	27.8851	5970.2	P	217272_s_at	18q21.3-q22	18		serine (or cysteine) proteinase inhibitor, clade B (ovalbumin), member 13		serine protease inhibitor	hurpin; PI13 gene; serine protease inhibitor	GI:6018510; GOA:Q9UIV8; UniProtKB/Swiss-Prot:Q9UIV8	GO:30162(regulation of proteolysis); GO:9411(response to UV)	GO:8372(cellular component unknown)	GO:4867(serine-type endopeptidase inhibitor activity)	NM_012397	Hs.241407
2.54	NM_002205	ITGA5	Integrin, alpha 5 (fibronectin receptor, alpha polypeptide)	1.23943	164.1	P	3.14759	673.9	P	201389_at	12q11-q13	12		integrin alpha 5 precursor				GeneID:3678; HGNC:6141; HPRD:HPRD_00627; MIM:135620; GI:56237029; CCDS:CCDS8880.1	GO:7155(cell adhesion); GO:7160(cell-matrix adhesion); GO:7229(integrin-mediated signaling pathway)	GO:16021(integral to membrane); GO:8305(integrin complex)	GO:5509(calcium ion binding); GO:5515(protein binding); GO:4872(receptor activity)	NM_002205	Hs.505654
2.539	N38750	ZNF516	Transcribed locus	0.229607	30.4	P	0.582905	124.8	P	203604_at	18	18					EST						Hs.569849
2.538	NM_024302	MMP28	Matrix metallopeptidase 28	0.404079	53.5	P	1.02569	219.6	P	219909_at	17q11-q21.1	17	3.4.24.-	matrix metalloproteinase 28 isoform 3				GeneID:79148; HGNC:14366; HPRD:HPRD_07464; MIM:608417; GI:13236530	GO:270(peptidoglycan metabolism); GO:6508(proteolysis)	GO:5578(extracellular matrix (sensu Metazoa))	GO:5509(calcium ion binding); GO:4222(metalloendopeptidase activity); GO:8270(zinc ion binding)	NM_001032278	Hs.380710
2.538	AI523817	C17orf27	Chromosome 17 open reading frame 27	0.457704	60.6	P	1.16161	248.7	P	230000_at	17q25.3	17					EST						Hs.195642
2.537	NM_022443	MLF1	Myeloid leukemia factor 1	0.376888	49.9	P	0.956095	204.7	P	204784_s_at	3q25.1	3		myeloid leukemia factor 1	Leukemia, acute myeloid			GeneID:4291; HGNC:7125; HPRD:HPRD_03239; MIM:601402; GI:11967975; CCDS:CCDS3182.1	GO:30154(cell differentiation); GO:30097(hemopoiesis)	GO:5813(centrosome); GO:5737(cytoplasm); GO:5634(nucleus)	GO:5515(protein binding); GO:19904(protein domain specific binding)	NM_022443	Hs.85195
2.536	NM_003105	SORL1	Chromosome 11 open reading frame 32	2.6926	356.5	P	6.82858	1462	P	203509_at	11q23.2-q24.2	11		sortilin-related receptor containing LDLR class A repeats preproprotein				GeneID:6653; HGNC:11185; HPRD:HPRD_03595; MIM:602005; GI:4507157; CCDS:CCDS8436.1	GO:8203(cholesterol metabolism); GO:6886(intracellular protein transport); GO:6629(lipid metabolism); GO:6869(lipid transport); GO:6898(receptor mediated endocytosis); GO:8202(steroid metabolism)	GO:5887(integral to plasma membrane); GO:16020(membrane)	GO:5319(lipid transporter activity); GO:8565(protein transporter activity); GO:4888(transmembrane receptor activity)	NM_003105	Hs.368592
2.535	AA020010	KLF12	Kruppel-like factor 12	0.219789	29.1	P	0.557216	119.3	P	227261_at	13q22	13					EST						Hs.373857
2.534	AI076185	OBFC1	Chromosome 21 open reading frame 53	0.385952	51.1	P	0.978048	209.4	P	240824_at	10	10					EST						Hs.134491
2.533	AB032261	SCD	Stearoyl-CoA desaturase (delta-9-desaturase)	15.9116	2106.7	P	40.3078	8629.9	P	200832_s_at	10q23-q24	10		stearoyl-CoA desaturase			stearoyl-CoA desaturase	GI:7415721	GO:6633(fatty acid biosynthesis)	GO:5783(endoplasmic reticulum); GO:16021(integral to membrane); GO:16020(membrane)	GO:5506(iron ion binding); GO:16491(oxidoreductase activity); GO:16717(oxidoreductase activity, acting on paired donors, with oxidation of a pair of donors resulting in the reduction of molecular oxygen to two molecules of water); GO:4768(stearoyl-CoA 9-desaturase activity)	NM_005063	Hs.558396
2.533	AI096634	NFIB	Nuclear factor I/B	0.189577	25.1	P	0.480149	102.8	P	243933_at	9	9					EST						Hs.370359
2.532	AA532655	FLJ39739	nj17d09.s1 NCI_CGAP_Pr22 Homo sapiens cDNA clone IMAGE:986609 3', mRNA sequence.	1.78701	236.6	P	4.52546	968.9	P	229872_s_at	1q21.3	1					EST						Hs.523568
2.532	BC002889	BMZF2; BMZF-2; ZNF255	zinc finger protein 224	0.358761	47.5	P	0.908454	194.5	P	216983_s_at	19q13.2	19		zinc finger protein 224				GeneID:7767; GI:12804073	GO:6355(regulation of transcription, DNA-dependent); GO:6350(transcription)	GO:5634(nucleus)	GO:3677(DNA binding); GO:46872(metal ion binding); GO:8270(zinc ion binding)	NM_013398
2.532	AI791820	RSNL2	Restin-like 2	0.507553	67.2	P	1.28491	275.1	P	242710_at	2	2					EST						Hs.122927
2.531	BG536728	FLJ11016	Hypothetical protein FLJ11016	0.251511	33.3	P	0.636618	136.3	P	243673_at	Xq22.1-q24	23					EST						Hs.139053
2.53	BG528420	SOX4	SRY (sex determining region Y)-box 4	0.266616	35.3	P	0.674451	144.4	P	201416_at	6p22.3	6					EST						Hs.357901
2.529	AA579047	PIK3C2A	Phosphoinositide-3-kinase, class 2, alpha polypeptide	0.229607	30.4	P	0.58057	124.3	P	241905_at	11	11					EST						Hs.175343
2.527	AL136820	KIAA1411	KIAA1411	1.56873	207.7	P	3.9645	848.8	P	223497_at	6q12-q13	6		hypothetical protein LOC57579			HTC	RP1-198I9.1			GO:3824(catalytic activity)	NM_020819	Hs.211700
2.527	AL119182	C6orf89	Chromosome 6 open reading frame 89	1.16163	153.8	P	2.93554	628.5	P	224977_at	6p21.2	6					EST						Hs.433381
2.526	AA128978	SERAC1	Serine active site containing 1	0.287009	38	P	0.724895	155.2	P	232183_at	6q25.3	6					EST						Hs.154706
2.525	BE856302	TRIM56	Tripartite motif-containing 56	1.0861	143.8	P	2.74264	587.2	P	226040_at	7	7					EST						Hs.521092
2.525	NM_001380	DOCK1	Dedicator of cytokinesis 1	0.337613	44.7	P	0.852405	182.5	P	203187_at	10q26.13-q26.3	10		dedicator of cytokinesis 1				RP11-82L9.1	GO:6915(apoptosis); GO:7229(integrin-mediated signaling pathway); GO:6911(phagocytosis, engulfment); GO:7165(signal transduction); GO:7264(small GTPase mediated signal transduction)	GO:5737(cytoplasm); GO:5856(cytoskeleton); GO:16020(membrane)	GO:5525(GTP binding); GO:5096(GTPase activator activity); GO:51020(GTPase binding); GO:5085(guanyl-nucleotide exchange factor activity); GO:5515(protein binding)	NM_001380	Hs.159195
2.525	AA780679	THRAP2	Thyroid hormone receptor associated protein 2	0.201662	26.7	M	0.509108	109	P	239561_at	12	12					EST						Hs.159799
2.524	AU144243	PIGB	Phosphatidylinositol glycan, class B	0.592145	78.4	P	1.49463	320	P	214151_s_at	15q21-q22	15					EST						Hs.126115
2.523	AL137725	EPPK1	Epiplakin 1	1.13822	150.7	P	2.87202	614.9	P	232165_at	8q24.3	8		epiplakin 1				GI:6808254; GOA:Q9NSU9; InterPro:IPR001101; UniProtKB/TrEMBL:Q9NSU9	GO:4(biological process unknown)	GO:5856(cytoskeleton)	GO:5198(structural molecule activity)	NM_031308	Hs.200412
2.522	AF126163	HHLA3	HERV-H LTR-associating 3	0.27719	36.7	P	0.699206	149.7	P	234665_x_at	1p31.1	1		HERV-H LTR-associating 3 isoform 1				RP11-180O5.1				NM_001031693	Hs.142245
2.521	BC002794	TNFRSF14	Tumor necrosis factor receptor superfamily, member 14 (herpesvirus entry mediator)	0.253776	33.6	P	0.639888	137	P	209354_at	1p36.3-p36.2	1		tumor necrosis factor receptor superfamily, member 14 precursor			MGC	GeneID:8764; HGNC:11912; IMGT/GENE-DB:11912; MIM:602746; GI:12803895	GO:6915(apoptosis); GO:7166(cell surface receptor linked signal transduction); GO:6955(immune response)	GO:5887(integral to plasma membrane); GO:16020(membrane)	GO:5515(protein binding); GO:4872(receptor activity); GO:4888(transmembrane receptor activity); GO:5031(tumor necrosis factor receptor activity)	NM_003820	Hs.512898
2.521	NM_001561	TNFRSF9	Tumor necrosis factor receptor superfamily, member 9	0.484139	64.1	P	1.22046	261.3	P	207536_s_at	1p36	1		tumor necrosis factor receptor superfamily, member 9 precursor				GeneID:3604; HGNC:11924; HPRD:HPRD_03767; MIM:602250; GI:5730095; CCDS:CCDS92.1	GO:6955(immune response); GO:6917(induction of apoptosis); GO:8285(negative regulation of cell proliferation)	GO:5887(integral to plasma membrane)	GO:4872(receptor activity)	NM_001561	Hs.193418
2.521	AB007935	IGSF3	Immunoglobulin superfamily, member 3	6.94109	919	P	17.497	3746.1	P	202421_at	1p13	1		immunoglobulin superfamily, member 3 isoform 2			KIAA0466 protein	RP4-781D12.1				NM_001007237	Hs.171057
2.521	AU146237	SFRS11	Splicing factor, arginine/serine-rich 11	1.90786	252.6	P	4.80897	1029.6	P	200685_at	1p31	1					EST						Hs.479693
2.52	AV681975	SNX13	Sorting nexin 13	2.41465	319.7	P	6.08501	1302.8	P	227031_at	7p21.1	7					EST						Hs.487648
2.52	U36189	C5orf13	Chromosome 5 open reading frame 13	0.181269	24	P	0.456796	97.8	P	201309_x_at	5q22.1	5		neuronal protein 3.1				GI:1244510				NM_004772	Hs.483067
2.52	AB004903	SOCS2	Suppressor of cytokine signaling 2	1.40181	185.6	P	3.53199	756.2	P	203372_s_at	12q	12		suppressor of cytokine signaling-2		inhibition of cytokine signal	STAT induced STAT inhibitor-2	GI:2443361	GO:7259(JAK-STAT cascade); GO:6916(anti-apoptosis); GO:7242(intracellular signaling cascade); GO:9968(negative regulation of signal transduction); GO:45666(positive regulation of neuron differentiation); GO:40014(regulation of body size); GO:1558(regulation of cell growth)	GO:5737(cytoplasm)	GO:8269(JAK pathway signal transduction adaptor activity); GO:5070(SH3/SH2 adaptor activity); GO:5131(growth hormone receptor binding); GO:5159(insulin-like growth factor receptor binding); GO:5148(prolactin receptor binding); GO:5515(protein binding)	NM_003877	Hs.485572
2.519	BF224218	LOC158160	Hypothetical protein LOC158160	0.173716	23	M	0.437646	93.7	P	244075_at	10	10					EST						Hs.380900
2.519	AI092265	SESTD1	SEC14 and spectrin domains 1	0.246979	32.7	P	0.622139	133.2	P	228088_at	2q31.2	2					EST						Hs.30977
2.517	AI391459	MGC20255	Hypothetical protein MGC20255	0.194109	25.7	P	0.488557	104.6	M	225254_at	19q13.2	19					EST						Hs.437497
2.517	NM_000466	PEX1	Peroxisome biogenesis factor 1	0.740181	98	P	1.86268	398.8	P	204873_at	7q21-q22	7		peroxisome biogenesis factor 1	Adrenoleukodystrophy, neonatal; Refsum disease, infantile; Zellweger syndrome-1	required for stability of PEX5 and protein import into the peroxisome matrix		GeneID:5189; HGNC:8850; HPRD:HPRD_03682; MIM:602136; GI:4505725; CCDS:CCDS5627.1	GO:7031(peroxisome organization and biogenesis); GO:15031(protein transport)	GO:16020(membrane); GO:5777(peroxisome)	GO:5524(ATP binding); GO:42623(ATPase activity, coupled); GO:17111(nucleoside-triphosphatase activity); GO:166(nucleotide binding)	NM_000466	Hs.164682
2.515	AF087847	GABARAPL1	GABA(A) receptor-associated protein like 1	0.335347	44.4	P	0.843531	180.6	P	208869_s_at	12p13.2	12		GABA(A) receptor-associated protein like 1				GI:13375571	GO:6605(protein targeting); GO:7268(synaptic transmission)	GO:5776(autophagic vacuole); GO:5874(microtubule); GO:5886(plasma membrane)	GO:50811(GABA receptor binding); GO:48487(beta-tubulin binding); GO:5515(protein binding)	NM_031412	Hs.524250
2.515	BF691447	B4GALT5	UDP-Gal:betaGlcNAc beta 1,4- galactosyltransferase, polypeptide 5	3.39124	449	P	8.52732	1825.7	P	221484_at	20q13.1-q13.2	20					EST						Hs.370487
2.514	AW005866	LASS5	LAG1 longevity assurance homolog 5 (S. cerevisiae)	0.451662	59.8	P	1.13545	243.1	P	238299_at	12	12					EST						Hs.270525
2.514	X63381	MEF2A	MADS box transcription enhancer factor 2, polypeptide A (myocyte enhancer factor 2A)	0.80136	106.1	P	2.01448	431.3	P	214684_at	15q26	15		MADS box transcription enhancer factor 2, polypeptide A (myocyte enhancer factor 2A)	Coronary artery disease, autosomal dominant, 1		RSRFC4 gene; serum response factor-related protein	GI:432656; UniProtKB/Swiss-Prot:Q02078	GO:7517(muscle development); GO:6355(regulation of transcription, DNA-dependent); GO:6350(transcription); GO:6366(transcription from RNA polymerase II promoter)	GO:5634(nucleus)	GO:3713(transcription coactivator activity); GO:3700(transcription factor activity)	NM_005587	Hs.268675
2.514	AW628665		Transcribed locus, strongly similar to XP_524454.1 PREDICTED: hypothetical protein XP_524454 [Pan troglodytes]	0.174471	23.1	P	0.43858	93.9	P	235555_at	6	6					EST						Hs.48729
2.514	AI346026	PLEKHA1	Pleckstrin homology domain containing, family A (phosphoinositide binding specific) member 1	3.62764	480.3	P	9.11864	1952.3	P	226247_at	10q26.13	10					EST						Hs.287830
2.513	BG036668	C9orf3	Chromosome 9 open reading frame 3	3.97205	525.9	P	9.98132	2137	P	212848_s_at	9q22.32	9					EST						Hs.434253
2.512	NM_024843	CYBRD1	Cytochrome b reductase 1	0.289275	38.3	P	0.726763	155.6	P	217889_s_at	2q31.1	2		cytochrome b reductase 1				GeneID:79901; HGNC:20797; HPRD:HPRD_05764; MIM:605745; GI:19923603; CCDS:CCDS2244.1	GO:6118(electron transport)	GO:16021(integral to membrane)	transferase activity	NM_024843	Hs.221941
2.512	NM_019058	DDIT4	DNA-damage-inducible transcript 4	6.97734	923.8	P	17.525	3752.1	P	202887_s_at	10pter-q26.12	10		RTP801				GeneID:54541; HGNC:24944; HPRD:HPRD_09662; MIM:607729; GI:9506687; CCDS:CCDS7315.1				NM_019058	Hs.523012
2.511	BG170478		602322848F1 NIH_MGC_89 Homo sapiens cDNA clone IMAGE:4426211 5', mRNA sequence.	3.11556	412.5	P	7.82438	1675.2	P	226635_at		0					EST
2.511	AW975051	THRAP2	Thyroid hormone receptor associated protein 2	0.316465	41.9	P	0.794489	170.1	P	238883_at	12	12					EST						Hs.159799
2.51	NM_003507	FZD7	Frizzled homolog 7 (Drosophila)	0.725831	96.1	P	1.82205	390.1	P	203706_s_at	2q33	2		frizzled 7				GeneID:8324; HGNC:4045; HPRD:HPRD_04560; MIM:603410; GI:4503833; CCDS:CCDS2351.1	GO:7186(G-protein coupled receptor protein signaling pathway); GO:7275(development); GO:7222(frizzled signaling pathway)	GO:16021(integral to membrane); GO:5886(plasma membrane)	GO:4930(G-protein coupled receptor activity); GO:42813(Wnt receptor activity); GO:4926(non-G-protein coupled 7TM receptor activity); GO:4872(receptor activity)	NM_003507	Hs.173859
2.507	NM_024108	MGC2650	Trafficking protein particle complex 6A	0.483384	64	P	1.21205	259.5	P	204985_s_at	19q13.32	19		trafficking protein particle complex 6A				GeneID:79090; HGNC:23069; HPRD:HPRD_14503; GI:13129120; CCDS:CCDS12655.1				NM_024108	Hs.466929
2.507	AL390736	bA209J19.1	---	0.179758	23.8	M	0.450724	96.5	P	212768_s_at	13	13		bA209J19.1.1 (GW112 protein)			HTG; GW112; KIAA4294	GI:11544538; TrEMBL:Q9H1L6
2.506	AW051527	CHES1	Checkpoint suppressor 1	0.30136	39.9	A	0.755255	161.7	P	222494_at	14q24.3-q32.11	14					EST						Hs.408428
2.506	AA678241	SCD	Stearoyl-CoA desaturase (delta-9-desaturase)	8.04079	1064.6	P	20.1476	4313.6	P	200831_s_at	10q23-q24	10					EST						Hs.558396
2.505	NM_015974	CRYL1	Crystallin, lambda 1	0.471299	62.4	A	1.18076	252.8	P	220753_s_at	13q12.11	13		lambda-crystallin				GeneID:51084; HGNC:18246; HPRD:HPRD_16762; GI:7705744	GO:6631(fatty acid metabolism)	mitochondrion	GO:16491(oxidoreductase activity)	NM_015974	Hs.370703
2.505	AV699389	AMY2B	Amylase, alpha 2B; pancreatic	1.67976	222.4	P	4.20831	901	P	228023_x_at	1p21	1					EST						Hs.484588
2.504	AL049442	CBR4	Carbonic reductase 4	0.749245	99.2	P	1.87623	401.7	P	213626_at	4q32.3	4		carbonic reductase 4					metabolism		oxidoreductase activity	NM_032783	Hs.481166
2.504	R56424	TMEM20	Transmembrane protein 20	0.216767	28.7	P	0.542737	116.2	P	239265_at	10q23.33	10					EST						Hs.437409
2.504	BC005238	FXYD3	FXYD domain containing ion transport regulator 3	15.6873	2077	P	39.2732	8408.4	P	202489_s_at	19q13.11-q13.12	19		FXYD domain containing ion transport regulator 3 isoform 1 precursor			MGC	GeneID:5349; HGNC:4027; IMGT/GENE-DB:4027; MIM:604996; GI:13528882	GO:6821(chloride transport); GO:6811(ion transport)	GO:5887(integral to plasma membrane); GO:16020(membrane)	GO:5254(chloride channel activity); GO:5216(ion channel activity)	NM_005971	Hs.301350
2.503	W47179		zc34d07.s1 Soares_senescent_fibroblasts_NbHSF Homo sapiens cDNA clone IMAGE:324205 3' similar to contains Alu repetitive element;, mRNA sequence.	3.98792	528	P	9.98272	2137.3	P	213275_x_at		0					EST
2.503	AU144305	HSPC063	BTB (POZ) domain containing 15	0.721299	95.5	P	1.80523	386.5	P	226148_at	11q24.3	11					EST						Hs.178499
2.501	AA729502	MGC29463	DnaJ (Hsp40) homolog, subfamily C, member 18	0.219033	29	A	0.547875	117.3	P	227169_at	5q31.2	5					EST						Hs.483537
2.501	AL512701	PRKCH	Protein kinase C, eta	0.442598	58.6	P	1.10696	237	P	1559425_at	14	14					HUM						Hs.333907
2.501	AI798769	ZNF510	Zinc finger protein 510	0.240181	31.8	P	0.600654	128.6	P	228917_at	9	9					EST						Hs.75264
2.501	AW629527	FLJ41238	Family with sequence similarity 79, member B	0.430514	57	A	1.0766	230.5	P	229764_at	3q28	3					EST						Hs.338851
2.498	AK023264		CDNA FLJ13202 fis, clone NT2RP3004503	0.229607	30.4	P	0.573564	122.8	P	233068_at	2	2					oligo capping; fis (full insert sequence)						Hs.133998
2.497	AI763378	EHF	Ets homologous factor	5.79834	767.7	P	14.4759	3099.3	P	225645_at	11p12	11					EST						Hs.502306
2.497	AF033199	ZNF204	Zinc finger protein 204	0.244713	32.4	P	0.61093	130.8	P	214823_at	6	6								GO:5634(nucleus)	GO:46872(metal ion binding); GO:3676(nucleic acid binding); GO:8270(zinc ion binding)	XR_000208	Hs.8198
2.496	NM_004428	EFNA1	Ephrin-A1	2.46903	326.9	P	6.16347	1319.6	P	202023_at	1q21-q22	1		ephrin A1 isoform a precursor				GeneID:1942; HGNC:3221; HPRD:HPRD_01858; MIM:191164; GI:33359682; CCDS:CCDS1091.1	GO:7267(cell-cell signaling)	GO:5887(integral to plasma membrane); GO:16020(membrane)	GO:46875(ephrin receptor binding)	NM_004428	Hs.516664
2.496	NM_005621	S100A12	S100 calcium binding protein A12 (calgranulin C)	0.268882	35.6	P	0.671182	143.7	P	205863_at	1q21	1		S100 calcium-binding protein A12				GeneID:6283; HGNC:10489; HPRD:HPRD_04383; MIM:603112; GI:5032059; CCDS:CCDS1037.1	GO:42742(defense response to bacteria); GO:50832(defense response to fungi); GO:6954(inflammatory response); GO:6805(xenobiotic metabolism)	GO:5829(cytosol); GO:5626(insoluble fraction)	GO:5509(calcium ion binding); GO:8270(zinc ion binding)	NM_005621	Hs.19413
2.495	BG285011	ARID5B	AT rich interactive domain 5B (MRF1-like)	2.07779	275.1	P	5.18403	1109.9	P	212614_at	10q21.2	10					EST						Hs.567611
2.494	AW276701	PTK2	xp64d06.x1 NCI_CGAP_Ov39 Homo sapiens cDNA clone IMAGE:2745131 3' similar to contains Alu repetitive element;, mRNA sequence.	0.253776	33.6	P	0.632882	135.5	P	241387_at	8	8					EST						Hs.418362
2.491	AF220028	TRIM5	Tripartite motif-containing pseudogene 1	0.734139	97.2	P	1.82858	391.5	P	210705_s_at	11p15	11		tripartite motif protein TRIM5 isoform alpha				GI:12407387	GO:16567(protein ubiquitination)	GO:151(ubiquitin ligase complex)	GO:16874(ligase activity); GO:46872(metal ion binding); GO:4842(ubiquitin-protein ligase activity); GO:8270(zinc ion binding)	NM_033034	Hs.370515
2.489	BF059073	ATP1B3	ATPase, Na+/K+ transporting, beta 3 polypeptide	0.243958	32.3	P	0.607193	130	P	226570_at	3q23	3					EST						Hs.477789
2.489	AI051967	AKAP13	A kinase (PRKA) anchor protein 13	0.186556	24.7	P	0.464269	99.4	P	237018_at	15	15					EST						Hs.459211
2.488	AK022280	PHF20L1	PHD finger protein 20-like 1	0.613293	81.2	P	1.52592	326.7	P	222133_s_at	8q24.22	8		PHD finger protein 20-like 1 isoform 1			oligo capping; fis (full insert sequence)		GO:6355(regulation of transcription, DNA-dependent)		GO:3676(nucleic acid binding); GO:5515(protein binding); GO:8270(zinc ion binding)	NM_016018	Hs.304362
2.488	NM_013281	FLRT3	Fibronectin leucine rich transmembrane protein 3	0.399547	52.9	P	0.993928	212.8	P	219250_s_at	20p11	20		fibronectin leucine rich transmembrane protein 3 precursor				GeneID:23767; HGNC:3762; MIM:604808; GI:7019383; CCDS:CCDS13121.1	GO:4(biological process unknown); GO:7155(cell adhesion)	GO:5578(extracellular matrix (sensu Metazoa)); GO:5887(integral to plasma membrane)	GO:30674(protein binding, bridging); GO:5057(receptor signaling protein activity)	NM_013281	Hs.41296
2.488	BF107618		601823976F1 NIH_MGC_79 Homo sapiens cDNA clone IMAGE:4043586 5', mRNA sequence.	0.870091	115.2	P	2.16441	463.4	P	224941_at		0					EST
2.486	BG249221	FLJ25952	Zinc finger, DHHC-type containing 20	7.53172	997.2	P	18.7268	4009.4	P	225365_at	13q12.11	13					EST						Hs.24283
2.486	NM_022907		---	1.39502	184.7	P	3.46847	742.6	P	219880_at		0
2.485	T54159	STARD5	START domain containing 5	0.332326	44	P	0.825782	176.8	P	213820_s_at	15q26	15					EST						Hs.513075
2.484	NM_030934	C1orf25	Chromosome 1 open reading frame 25	0.521148	69	P	1.29472	277.2	P	220992_s_at	1q25.2	1		N2,N2-dimethylguanosine tRNA methyltransferase-like				GeneID:81627; HGNC:16782; HPRD:HPRD_12722; GI:30181238; CCDS:CCDS1366.1	GO:8033(tRNA processing)	GO:5634(nucleus)	GO:3723(RNA binding); GO:4809(tRNA (guanine-N2-)-methyltransferase activity); GO:8270(zinc ion binding)	NM_030934	Hs.107149
2.484	AI669815	SOX2	SRY (sex determining region Y)-box 2	9.45166	1251.4	P	23.4806	5027.2	P	228038_at	3q26.3-q27	3					EST						Hs.518438
2.484	AA975427		ELISC-1	0.407855	54	P	1.01308	216.9	P	215287_at	2	2					EST						Hs.128434
2.484	AL035414	LOC199827	---	0.231873	30.7	P	0.575899	123.3	P	229674_at	1q32.2	1					HTG
2.482	NM_020651	PELI1	Pellino homolog 1 (Drosophila)	0.429758	56.9	P	1.06679	228.4	P	218319_at	2p13.3	2		pellino protein				GeneID:57162; HGNC:8827; HPRD:HPRD_17834; GI:11037063; CCDS:CCDS1876.1				NM_020651	Hs.7886
2.481	BF685808	SESN3	Sestrin 3	0.297583	39.4	P	0.73844	158.1	P	235684_s_at	11q21	11					EST						Hs.120633
2.48	AF070571		Clone 24739 mRNA sequence	0.294562	39	P	0.7305	156.4	P	214985_at	8	8					FLI_CDNA						Hs.44690
2.479	NM_004711	SYNGR1	Synaptogyrin 1	0.271148	35.9	A	0.672116	143.9	P	204287_at	22q13.1	22		synaptogyrin 1 isoform 1a				GeneID:9145; HGNC:11498; HPRD:HPRD_06800; MIM:603925; GI:22035696; CCDS:CCDS13989.1		GO:5887(integral to plasma membrane); GO:16020(membrane); GO:45202(synapse)		NM_004711	Hs.216226
2.478	BE049439	IFI44	Interferon-induced protein 44	0.84139	111.4	P	2.08501	446.4	P	214059_at	1p31.1	1					EST						Hs.82316
2.478	AI860012	LOC283431	Transcribed locus	1.27341	168.6	P	3.15507	675.5	P	238756_at	12	12					EST						Hs.547389
2.477	AI633774	OIP106	OGT(O-Glc-NAc transferase)-interacting protein 106 KDa	0.363293	48.1	P	0.900047	192.7	P	202079_s_at	3p25.3-p24.1	3					EST						Hs.535711
2.477	NM_006033	LIPG	Lipase, endothelial	0.242447	32.1	P	0.600654	128.6	P	219181_at	18q21.1	18	3.1.1.3	endothelial lipase precursor				GeneID:9388; HGNC:6623; HPRD:HPRD_04730; MIM:603684; GI:5174497; CCDS:CCDS11938.1	GO:16042(lipid catabolism)		GO:8201(heparin binding); GO:16787(hydrolase activity); GO:4465(lipoprotein lipase activity); GO:8970(phospholipase A1 activity); GO:5515(protein binding); GO:4806(triacylglycerol lipase activity)	NM_006033	Hs.465102
2.477	AL535380	BTG1	B-cell translocation gene 1, anti-proliferative	3.82402	506.3	P	9.47128	2027.8	P	200920_s_at	12q22	12					EST						Hs.255935
2.476	AA807060	LOC283357	Hypothetical protein LOC283357	0.353474	46.8	P	0.875292	187.4	P	235151_at	12p13.33	12					EST						Hs.126558
2.476	BF572868	DJ971N18.2	Thioredoxin domain containing 13	0.227341	30.1	P	0.562821	120.5	P	201581_at	20p12	20					EST						Hs.169358
2.475	BF975929	MGC40107	Hypothetical protein MGC40107	1.1926	157.9	P	2.95189	632	P	227063_at	17p13.1	17					EST						Hs.534591
2.474	W73195	LOC132241	Hypothetical protein LOC132241	0.324773	43	P	0.803363	172	P	235314_at	3q21.3	3					EST						Hs.437334
2.473	AI458949	IFNGR1	Interferon gamma receptor 1	0.496224	65.7	P	1.227	262.7	P	242903_at	6q23-q24	6					EST						Hs.520414
2.47	NM_005981	SAS	Tetraspanin 31	1.8565	245.8	P	4.58524	981.7	P	203227_s_at	12q13.3	12		sarcoma amplified sequence				GeneID:6302; HGNC:10539; HPRD:HPRD_01626; MIM:181035; GI:5174667; CCDS:CCDS8952.1	GO:8284(positive regulation of cell proliferation)	GO:16021(integral to membrane); GO:5887(integral to plasma membrane); GO:5624(membrane fraction)		NM_005981	Hs.50984
2.469	AA084725	TMEM17	zn06f07.s1 Stratagene hNT neuron (#937233) Homo sapiens cDNA clone IMAGE:546661 3' similar to contains Alu repetitive element;, mRNA sequence.	0.447885	59.3	P	1.10603	236.8	P	1557137_at	2p15	2					EST						Hs.308028
2.469	NM_006915	RP2	Retinitis pigmentosa 2 (X-linked recessive)	0.498489	66	P	1.23073	263.5	P	205191_at	Xp11.4-p11.21	23		XRP2 protein	Retinitis pigmentosa-2			GeneID:6102; HGNC:10274; HPRD:HPRD_02424; MIM:312600; GI:5902060; CCDS:CCDS14270.1	GO:7025(beta-tubulin folding); GO:7600(sensory perception); GO:7601(visual perception)	GO:16020(membrane)	GO:51082(unfolded protein binding)	NM_006915	Hs.44766
2.469	W81119	SPTLC2	Serine palmitoyltransferase, long chain base subunit 2	1.15181	152.5	P	2.84353	608.8	P	225095_at	14q24.3-q31	14					EST						Hs.435661
2.468	AI475033	SMAD3	SMAD, mothers against DPP homolog 3 (Drosophila)	0.549849	72.8	P	1.35684	290.5	P	239448_at	15	15					EST						Hs.555881
2.466	AW874263		Transcribed locus	0.178248	23.6	P	0.439514	94.1	P	244008_at	5	5					EST						Hs.537059
2.466	AF109196	CLIC4	Chloride intracellular channel 4	1.18429	156.8	P	2.92013	625.2	P	201559_s_at	1p36.11	1		chloride intracellular channel 4				GI:4588524	GO:6821(chloride transport); GO:6811(ion transport)	GO:16020(membrane)	GO:5247(voltage-gated chloride channel activity)	NM_013943	Hs.440544
2.465	BF508739	ZNF302	Zinc finger protein 302	0.475076	62.9	P	1.17095	250.7	P	228393_s_at	20	20					EST						Hs.436350
2.465	L38969	THBS3	Thrombospondin 3	0.263595	34.9	A	0.649696	139.1	P	209561_at	1q21	1		thrombospondin 3 precursor				GI:886299; GDB:G00-264-170	GO:7155(cell adhesion); GO:6928(cell motility); GO:7160(cell-matrix adhesion)	GO:5578(extracellular matrix (sensu Metazoa))	GO:5509(calcium ion binding); GO:8201(heparin binding); GO:5515(protein binding); GO:5198(structural molecule activity)	NM_007112	Hs.169875
2.462	AW514564	CHD2	Chromodomain helicase DNA binding protein 2	0.844411	111.8	P	2.07894	445.1	P	228999_at	15q26	15					EST						Hs.220864
2.459	AB033044	ATXN7L1	Ataxin 7-like 4	0.217523	28.8	P	0.534797	114.5	P	227732_at	7q22.1	7		KIAA1218 protein				GI:6330583					Hs.489603
2.458	NM_001248	ENTPD3	Ectonucleoside triphosphate diphosphohydrolase 3	0.324018	42.9	A	0.796357	170.5	P	206191_at	3p21.3	3		ectonucleoside triphosphate diphosphohydrolase 3				GeneID:956; HGNC:3365; HPRD:HPRD_16014; MIM:603161; GI:4557425; CCDS:CCDS2691.1		GO:16021(integral to membrane)	GO:5509(calcium ion binding); GO:16787(hydrolase activity); GO:287(magnesium ion binding)	NM_001248	Hs.441145
2.458	AI953847	IBRDC2	IBR domain containing 2	1.43429	189.9	P	3.52499	754.7	P	228153_at	6p22.3	6					EST						Hs.148741
2.458	AF023139	PTENP1	Phosphatase and tensin homolog (mutated in multiple advanced cancers 1), pseudogene 1	0.233384	30.9	P	0.573564	122.8	P	217494_s_at	9p21	9							GO:6470(protein amino acid dephosphorylation)		GO:16787(hydrolase activity); GO:8138(protein tyrosine/serine/threonine phosphatase activity)		Hs.493716
2.457	AL833123	PPA2	Pyrophosphatase (inorganic) 2	0.357251	47.3	P	0.877627	187.9	P	1559496_at	4q25	4					HUM						Hs.480452
2.456	BE465894	ZADH1	Zinc binding alcohol dehydrogenase, domain containing 1	0.217523	28.8	P	0.53433	114.4	P	230774_at	14q24.3	14					EST						Hs.98365
2.456	NM_003113	SP100	SP100 nuclear antigen	1.0219	135.3	P	2.51004	537.4	P	202863_at	2q37.1	2		nuclear antigen Sp100				GeneID:6672; HGNC:11206; HPRD:HPRD_06844; MIM:604585; GI:19923236; CCDS:CCDS2477.1	GO:6355(regulation of transcription, DNA-dependent)	GO:785(chromatin); GO:5634(nucleus)	GO:3677(DNA binding)	NM_003113	Hs.369056
2.455	BE552155	CHR2SYT	Family with sequence similarity 62 (C2 domain containing) member B	0.308912	40.9	P	0.758524	162.4	P	235912_at	7	7					EST						Hs.490795
2.454	NM_024081	PRRG4	Proline rich Gla (G-carboxyglutamic acid) 4 (transmembrane)	1.40257	185.7	P	3.44232	737	P	207291_at	11p13	11		proline rich Gla (G-carboxyglutamic acid) 4 (transmembrane)				GeneID:79056; HGNC:30799; HPRD:HPRD_15187; GI:13129074; CCDS:CCDS7881.1	GO:4(biological process unknown)	GO:5576(extracellular region); GO:16021(integral to membrane)	GO:5509(calcium ion binding); GO:5554(molecular function unknown)	NM_024081	Hs.471695
2.454	NM_005502	ABCA1	ATP-binding cassette, sub-family A (ABC1), member 1	1.30665	173	P	3.20645	686.5	P	203504_s_at	9q31.1	9		ATP-binding cassette, sub-family A member 1	Coronary artery disease in familial hypercholesterolemia, protection against; HDL deficiency, familial; Tangier disease			GeneID:19; HGNC:29; HPRD:HPRD_02501; MIM:600046; GI:21536376; CCDS:CCDS6762.1	GO:8203(cholesterol metabolism); GO:6629(lipid metabolism); GO:8202(steroid metabolism); GO:6810(transport)	GO:5887(integral to plasma membrane); GO:5624(membrane fraction)	GO:5524(ATP binding); GO:16887(ATPase activity); GO:8509(anion transporter activity); GO:166(nucleotide binding); GO:15248(sterol transporter activity)	NM_005502	Hs.429294
2.453	NM_000240	MAOA	Monoamine oxidase A	0.543051	71.9	P	1.33209	285.2	P	204388_s_at	Xp11.4-p11.3	23	1.4.3.4	monoamine oxidase A	Brunner syndrome			RP1-201D17__B.2	GO:7610(behavior); GO:6584(catecholamine metabolism); GO:6118(electron transport); GO:42135(neurotransmitter catabolism)	GO:16021(integral to membrane); GO:16020(membrane); GO:5739(mitochondrion)	GO:8131(amine oxidase activity); GO:16491(oxidoreductase activity)	NM_000240	Hs.183109
2.453	AI285884	Cep70	Centrosomal protein 70kDa	0.177492	23.5	P	0.435311	93.2	P	238154_at	3q22-q23	3					EST						Hs.531962
2.452	AW960454	LOC284058	LOC284058 protein	0.193353	25.6	P	0.474078	101.5	P	238774_at	17	17					EST						Hs.405514
2.452	AW590838	KIAA0999	KIAA0999 protein	0.233384	30.9	P	0.572163	122.5	P	242920_at	11	11					EST						Hs.167451
2.452	N62827		yy66f09.s1 Soares_multiple_sclerosis_2NbHMSP Homo sapiens cDNA clone IMAGE:278537 3', mRNA sequence.	0.592145	78.4	P	1.45166	310.8	P	1556211_a_at		0					EST
2.45	AI768895		Transcribed locus, moderately similar to NP_775735.1 l(3)mbt-like 4 [Homo sapiens]	0.194109	25.7	P	0.475479	101.8	P	231069_at	8	8					EST						Hs.521533
2.449	AK096921		Homo sapiens, Similar to LOC169932, clone IMAGE:4499203, mRNA	1.19109	157.7	P	2.91733	624.6	P	1558105_a_at	X	23					oligo capping; fis (full insert sequence)						Hs.91389
2.449	BE672408	GRIP1	Glutamate receptor interacting protein 1	0.186556	24.7	P	0.456796	97.8	P	235957_at	12	12					EST						Hs.505946
2.448	BG484789	PDCD6IP	Programmed cell death 6 interacting protein	1.23943	164.1	P	3.03456	649.7	P	222394_at	3p23	3					EST						Hs.475896
2.448	AI659005	FLJ10359	HEAT repeat containing 1	1.50302	199	P	3.67959	787.8	P	208933_s_at	1q43	1					EST						Hs.209958
2.448	T90915	SFRS11	Splicing factor, arginine/serine-rich 11	0.398792	52.8	P	0.976179	209	P	236948_x_at	1p31	1					EST						Hs.479693
2.447	AI393727	GPD2	Glycerol-3-phosphate dehydrogenase 2 (mitochondrial)	0.26284	34.8	P	0.643157	137.7	P	243598_at	2	2					EST						Hs.148266
2.447	AB028973	MYT1	Myelin transcription factor 1	2.39275	316.8	P	5.85427	1253.4	P	212406_s_at	20q13.33	20		myelin transcription factor 1				GI:5689437	GO:30154(cell differentiation); GO:7399(nervous system development); GO:6355(regulation of transcription, DNA-dependent); GO:6350(transcription)	GO:5634(nucleus)	GO:46872(metal ion binding); GO:5515(protein binding); GO:3700(transcription factor activity); GO:8270(zinc ion binding)	NM_004535	Hs.279562
2.446	BC030101		CDNA clone IMAGE:4796641	0.360272	47.7	P	0.881364	188.7	P	1563182_at	2	2											Hs.541710
2.446	AI346835	TM4SF1	Transmembrane 4 L six family member 1	13.1095	1735.7	P	32.0659	6865.3	P	209386_at	3q21-q25	3					EST						Hs.351316
2.446	AI955713	C15orf21	Chromosome 15 open reading frame 21	0.250755	33.2	P	0.613265	131.3	P	227193_at	15	15					EST						Hs.375762
2.444	AW074143	PBX1	Pre-B-cell leukemia transcription factor 1	0.234894	31.1	P	0.574031	122.9	P	239210_at	1	1					EST						Hs.493096
2.444	BE738425	C14orf147	Chromosome 14 open reading frame 147	7.08761	938.4	P	17.3199	3708.2	P	212460_at	14q13.1	14					EST						Hs.269909
2.444	AA772352		CDNA FLJ38215 fis, clone FCBBF2000291	0.233384	30.9	P	0.570294	122.1	P	236922_at	3	3					EST						Hs.126889
2.443	NM_005204	MAP3K8	Mitogen-activated protein kinase kinase kinase 8	0.19864	26.3	P	0.485287	103.9	P	205027_s_at	10p11.23	10	2.7.1.-	mitogen-activated protein kinase kinase kinase 8	Lung cancer, somatic			GeneID:1326; HGNC:6860; HPRD:HPRD_01863; MIM:191195; GI:22035598; CCDS:CCDS7166.1	GO:6468(protein amino acid phosphorylation)	GO:5829(cytosol)	GO:5524(ATP binding); GO:166(nucleotide binding); GO:4672(protein kinase activity); GO:4674(protein serine/threonine kinase activity); GO:4713(protein-tyrosine kinase activity); GO:16740(transferase activity)	NM_005204	Hs.432453
2.443	AA876371	BIRC2	LOC440064	0.273414	36.2	A	0.667912	143	P	239081_at	11q22.2	11					EST						Hs.534870
2.443	NM_021626	SCPEP1	Serine carboxypeptidase 1	4.3565	576.8	P	10.6413	2278.3	P	218217_at	17q23.2	17		serine carboxypeptidase 1 precursor protein				GeneID:59342; HGNC:29507; HPRD:HPRD_10194; GI:11055992; CCDS:CCDS11593.1	GO:6508(proteolysis)		GO:8233(peptidase activity); GO:4185(serine carboxypeptidase activity)	NM_021626	Hs.514950
2.442	AI633559	MAP3K4	Mitogen-activated protein kinase kinase kinase 4	0.471299	62.4	P	1.15086	246.4	P	238623_at	6q26	6					EST						Hs.390428
2.442	AL577024	LOC221362	Hypothetical protein LOC221362	0.469789	62.2	P	1.14713	245.6	P	213248_at	6	6					EST						Hs.7921
2.441	AI674625		Sorting nexin family member 30	0.399547	52.9	P	0.975245	208.8	P	226249_at	9q32	9					EST						Hs.522350
2.441	AA150165	SIDT2	SID1 transmembrane family, member 2	0.862538	114.2	P	2.10509	450.7	P	56256_at	11q23.3	11					EST						Hs.410977
2.44	NM_015917	GSTK1	Glutathione S-transferase kappa 1	1.98867	263.3	P	4.85241	1038.9	P	217751_at	7	7		glutathione transferase kappa 1				GeneID:373156; HGNC:16906; GI:7705704; CCDS:CCDS5877.1		GO:30288(periplasmic space (sensu Gram-negative Bacteria)); GO:5777(peroxisome)	GO:4364(glutathione transferase activity); GO:15035(protein disulfide oxidoreductase activity); GO:16740(transferase activity)	NM_015917	Hs.390667
2.44	BG567552	STK24	Serine/threonine kinase 24 (STE20 homolog, yeast)	0.220544	29.2	A	0.538066	115.2	P	1557316_at	13	13					EST						Hs.508514
2.438	AB046778	SAPL; PP6R3; SAPLa; SAP190; C11orf23; FLJ11058; MGC125711; MGC125712; DKFZp781E2374; DKFZp781E17107	SAPS domain family, member 3	0.680514	90.1	P	1.65904	355.2	P	232312_at	11q13	11		SAPS domain family, member 3				GI:58257700				NM_018312	Hs.128218
2.437	H03165	MLSTD1	Male sterility domain containing 1	0.243958	32.3	P	0.594582	127.3	P	226418_at	12p11.22	12					EST						Hs.298851
2.437	AB023212	PCNX	Pecanex homolog (Drosophila)	0.308157	40.8	P	0.751051	160.8	P	215175_at	14q24.2	14		pecanex homolog				GI:4589634		GO:16021(integral to membrane)		NM_014982	Hs.158722
2.437	H43976	MORF4L2	Mortality factor 4 like 2	0.780212	103.3	P	1.90145	407.1	P	243683_at	Xq22	23					EST						Hs.326387
2.437	AI189753	TM4SF1	Transmembrane 4 L six family member 1	7.54305	998.7	P	18.3802	3935.2	P	215034_s_at	3q21-q25	3					EST						Hs.351316
2.436	AL044092	IGF1R	Insulin-like growth factor 1 receptor	4.28172	566.9	P	10.432	2233.5	P	225330_at	15q26.3	15					EST						Hs.20573
2.436	NM_025125	C10orf57	Chromosome 10 open reading frame 57	0.470544	62.3	P	1.14619	245.4	P	218174_s_at	10q22.3	10		hypothetical protein LOC80195				RP11-369J21.6		GO:16021(integral to membrane)		NM_025125	Hs.169982
2.435	L20686	SOS2	Son of sevenless homolog 2 (Drosophila)	0.219033	29	P	0.533396	114.2	P	211665_s_at	14q21	14		son of sevenless homolog 2				GI:1220368	GO:7264(small GTPase mediated signal transduction)	GO:8372(cellular component unknown)	GO:3677(DNA binding); GO:5085(guanyl-nucleotide exchange factor activity); GO:5515(protein binding)	NM_006939	Hs.291533
2.434	AI674565		Full-length cDNA clone CS0DJ001YJ05 of T cells (Jurkat cell line) Cot 10-normalized of Homo sapiens (human)	1.04607	138.5	P	2.54647	545.2	P	226863_at	2	2					EST						Hs.8379
2.434	BG111047	ERCC1	Excision repair cross-complementing rodent repair deficiency, complementation group 1 (includes overlapping antisense sequence)	0.351208	46.5	P	0.854741	183	P	228131_at	19q13.2-q13.3	19					EST						Hs.435981
2.433	NM_002534	OAS1	2',5'-oligoadenylate synthetase 1, 40/46kDa	0.751511	99.5	P	1.82858	391.5	P	205552_s_at	12q24.1	12	2.7.7.-	2',5'-oligoadenylate synthetase 1 isoform 3	Viral infection, susceptibility to			GeneID:4938; HGNC:8086; HPRD:HPRD_08879; MIM:164350; GI:74229011	GO:6955(immune response); GO:6139(nucleobase, nucleoside, nucleotide and nucleic acid metabolism); GO:9615(response to virus)	GO:5737(cytoplasm)	GO:5524(ATP binding); GO:3723(RNA binding); GO:16779(nucleotidyltransferase activity); GO:16740(transferase activity)	NM_001032409	Hs.524760
2.431	AA565051	PUM2	Pumilio homolog 2 (Drosophila)	1.20317	159.3	P	2.92527	626.3	P	235138_at	2	2					EST						Hs.467824
2.431	NM_022133	SNX16	Sorting nexin 16	0.253776	33.6	P	0.617001	132.1	P	219793_at	8q21.13	8		sorting nexin 16 isoform a				GeneID:64089; HGNC:14980; HPRD:HPRD_15411; GI:23238244; CCDS:CCDS6234.1	GO:7242(intracellular signaling cascade)			NM_022133	Hs.492121
2.429	AA620926		Transcribed locus	0.283233	37.5	P	0.687996	147.3	P	242894_at	1	1					EST						Hs.188910
2.429	R38704	SETDB1	SET domain, bifurcated 1	0.188066	24.9	P	0.456796	97.8	P	236181_at	1q21	1					EST						Hs.516278
2.428	BE645551	TMC4	Transmembrane channel-like 4	0.40861	54.1	A	0.99206	212.4	P	226403_at	19q13.42	19					EST						Hs.355126
2.427	BE856250	TAF9L	CDNA FLJ23869 fis, clone LNG09860	0.856496	113.4	P	2.07894	445.1	P	228483_s_at	X	23					EST						Hs.571695
2.427	NM_002555	SLC22A18	Solute carrier family 22 (organic cation transporter), member 18	0.903323	119.6	P	2.19243	469.4	P	204981_at	11p15.5	11		tumor suppressing subtransferable candidate 5	Breast cancer; Lung cancer; Rhabdomyosarcoma			GeneID:5002; HGNC:10964; HPRD:HPRD_04024; MIM:602631; GI:21071063; CCDS:CCDS7740.1	GO:7588(excretion); GO:42493(response to drug); GO:15904(tetracycline transport); GO:6810(transport)	GO:16021(integral to membrane); GO:5886(plasma membrane)	GO:15101(organic cation transporter activity); GO:15293(symporter activity); GO:15520(tetracycline:hydrogen antiporter activity); GO:5215(transporter activity)	NM_002555	Hs.50868
2.427	AF031469	MR1	Major histocompatibility complex, class I-related	1.23943	164.1	P	3.00794	644	P	210224_at	1q25.3	1		major histocompatibility complex, class I-related				RP11-309G3.1	GO:19882(antigen presentation)	GO:42612(MHC class I protein complex)	GO:30106(MHC class I receptor activity)	NM_001531	Hs.101840
2.427	BF592982	76P	Gamma tubulin ring complex protein (76p gene)	0.429003	56.8	P	1.0411	222.9	P	213266_at	15q15	15					EST						Hs.549135
2.427	AI651594	OAS2	2'-5'-oligoadenylate synthetase 2, 69/71kDa	0.347432	46	P	0.843064	180.5	P	228607_at	12q24.2	12					EST						Hs.414332
2.426	AI224578	TFCP2L3	Grainyhead-like 2 (Drosophila)	1.31873	174.6	P	3.19897	684.9	P	235247_at	8	8					EST						Hs.161160
2.425	NM_000262	NAGA	N-acetylgalactosaminidase, alpha-	0.919184	121.7	P	2.22933	477.3	P	202944_at	22q13-qter	22	3.2.1.49	alpha-N-acetylgalactosaminidase precursor	Kanzaki disease; Schindler disease, type I; Schindler disease, type III			GeneID:4668; HGNC:7631; HPRD:HPRD_00076; MIM:104170; GI:4557781; CCDS:CCDS14030.1	GO:5975(carbohydrate metabolism)	GO:5764(lysosome)	GO:8456(alpha-N-acetylgalactosaminidase activity); GO:4553(hydrolase activity, hydrolyzing O-glycosyl compounds)	NM_000262	Hs.75372
2.425	AI804932	LOC401494	Protein tyrosine phosphatase-like A domain containing 2	0.508308	67.3	P	1.2326	263.9	P	244050_at	9	9					EST						Hs.136247
2.423	BC030580	HSPC063	BTB (POZ) domain containing 15	0.240181	31.8	P	0.581971	124.6	P	1554470_s_at	11q24.3	11		BTB (POZ) domain containing 15			MGC	GeneID:29068; GI:21040475		nucleus	nucleic acid binding; protein binding; zinc ion binding	NM_014155	Hs.178499
2.42	NM_024921	POF1B	Premature ovarian failure, 1B	0.316465	41.9	P	0.765997	164	P	219756_s_at	Xq21.2	23		premature ovarian failure, 1B				RP1-75N13.2				NM_024921	Hs.267038
2.419	BF905445	PRRG4	Proline rich Gla (G-carboxyglutamic acid) 4 (transmembrane)	3.3852	448.2	P	8.1873	1752.9	P	238513_at	11p13	11					EST						Hs.471695
2.418	NM_014734	KIAA0247	KIAA0247	4.39426	581.8	P	10.6273	2275.3	P	202181_at	14q24.1	14		hypothetical protein LOC9766				GeneID:9766; HGNC:19956; HPRD:HPRD_10010; GI:7662020; CCDS:CCDS9796.1	GO:4(biological process unknown)	GO:8372(cellular component unknown); GO:16021(integral to membrane)	GO:5554(molecular function unknown)	NM_014734	Hs.440025
2.418	AW629014	VPS13A	Vacuolar protein sorting 13A (yeast)	0.743958	98.5	P	1.79916	385.2	P	227988_s_at	9q21	9					EST						Hs.459790
2.418	BF358386	MAML2	Mastermind-like 2 (Drosophila)	0.216767	28.7	P	0.524054	112.2	P	242405_at	11	11					EST						Hs.428214
2.417	AF161522	C3orf4	Chromosome 3 open reading frame 4	4.37311	579	P	10.5708	2263.2	P	208925_at	3p11-q11	3		hypothetical protein LOC56650			HTC	GI:6841568		GO:16021(integral to membrane); GO:16020(membrane)		NM_019895	Hs.107393
2.417	BI496583	RAF1	V-raf-1 murine leukemia viral oncogene homolog 1	0.181269	24	P	0.438113	93.8	P	1557675_at	3p25	3					EST						Hs.159130
2.416	BC008922	FLJ14213	Hypothetical protein FLJ14213	0.20997	27.8	A	0.50724	108.6	P	1555486_a_at	11p13-p12	11		hypothetical protein LOC79899			MGC	GeneID:79899; GI:14286252				NM_024841	Hs.19987
2.416	BC040456	FBXO8	F-box protein 8	0.652568	86.4	P	1.57637	337.5	P	1554806_a_at	4q34.1	4		F-box only protein 8			MGC	GeneID:26269; MIM:605649; GI:26251708	GO:6511(ubiquitin-dependent protein catabolism)	GO:151(ubiquitin ligase complex)	GO:5086(ARF guanyl-nucleotide exchange factor activity)	NM_012180	Hs.76917
2.416	AB018324	SNF1LK2	SNF1-like kinase 2	0.297583	39.4	P	0.718823	153.9	P	213221_s_at	11q23.1	11		SNF1-like kinase 2				GI:20521654	GO:6468(protein amino acid phosphorylation); GO:7243(protein kinase cascade); GO:46626(regulation of insulin receptor signaling pathway)	GO:5737(cytoplasm)	GO:5524(ATP binding); GO:287(magnesium ion binding); GO:166(nucleotide binding); GO:4674(protein serine/threonine kinase activity); GO:4713(protein-tyrosine kinase activity); GO:16740(transferase activity)	NM_015191	Hs.555922
2.415	AK000754	OIP106	OGT(O-Glc-NAc transferase)-interacting protein 106 KDa	0.873112	115.6	P	2.10883	451.5	P	214924_s_at	3p25.3-p24.1	3		OGT(O-Glc-NAc transferase)-interacting protein 106 KDa			oligo capping; fis (full insert sequence)		GO:6493(protein amino acid O-linked glycosylation); GO:6605(protein targeting); GO:6357(regulation of transcription from RNA polymerase II promoter)	GO:5634(nucleus)	GO:5515(protein binding)	NM_014965	Hs.535711
2.415	AA872187	ZCCHC7	Zinc finger, CCHC domain containing 7	0.583082	77.2	P	1.40822	301.5	P	230332_at	9	9					EST						Hs.371588
2.415	AK024849	PAPOLA	Poly(A) polymerase alpha	0.294562	39	P	0.71135	152.3	P	215374_at	14q32.31	14					oligo capping; fis (full insert sequence)						Hs.253726
2.413	BF435617	UBE2H	Ubiquitin-conjugating enzyme E2H (UBC8 homolog, yeast)	1.63746	216.8	P	3.95142	846	P	222421_at	7q32	7					EST						Hs.344165
2.412	AK023358	BAIAP1	Membrane associated guanylate kinase, WW and PDZ domain containing 1	0.218278	28.9	P	0.526389	112.7	P	225465_at	3p14.1	3		membrane associated guanylate kinase, WW and PDZ domain containing 1 isoform c			oligo capping; fis (full insert sequence)		GO:7155(cell adhesion); GO:7166(cell surface receptor linked signal transduction); GO:6461(protein complex assembly)	GO:5886(plasma membrane); GO:5923(tight junction)	GO:5524(ATP binding); GO:16301(kinase activity); GO:166(nucleotide binding); GO:8022(protein C-terminus binding); GO:16740(transferase activity)	NM_001033057	Hs.567389
2.411	AV700298		AV700298 GKC Homo sapiens cDNA clone GKCBVGO5 3', mRNA sequence.	1.97357	261.3	P	4.75852	1018.8	P	217523_at		0					EST
2.411	AI021983	DKFZp547A023	CTTNBP2 N-terminal like	0.186556	24.7	P	0.44979	96.3	P	240868_at	1p13.2	1					EST						Hs.485899
2.411	AL031282		---	0.988671	130.9	P	2.38347	510.3	P	217122_s_at		0
2.411	BE566136	TFCP2L2	Grainyhead-like 1 (Drosophila)	0.867825	114.9	P	2.09201	447.9	P	222830_at	2p25.1	2					EST						Hs.418493
2.41	AW052179	COL4A5	Collagen, type IV, alpha 5 (Alport syndrome)	3.39577	449.6	P	8.18543	1752.5	P	213110_s_at	Xq22	23					EST						Hs.369089
2.41	AI814545	F11R	F11 receptor	1.83686	243.2	P	4.42737	947.9	P	226482_s_at	1q21.2-q21.3	1					EST						Hs.517293
2.409	NM_018845	LOC55974	Recombination activating gene 1 activating protein 1	0.81571	108	P	1.96497	420.7	P	219125_s_at	1q22	1		stromal cell protein				RP11-540D14.5		GO:16020(membrane)	GO:5554(molecular function unknown)	NM_018845	Hs.292154
2.409	BC016780	SP192	GC-rich promoter binding protein 1-like 1	0.194109	25.7	P	0.467539	100.1	P	1560263_at	1	1											Hs.238432
2.407	BF197118		CDNA clone IMAGE:6615994	0.308912	40.9	P	0.743578	159.2	P	228389_at	12	12					EST						Hs.184156
2.406	AW129650	MGC42174	Hypothetical protein MGC42174	0.185801	24.6	A	0.446987	95.7	P	244304_at	2	2					EST						Hs.471637
2.405	AW300804		Similar to KIAA0454 protein	0.30136	39.9	P	0.724895	155.2	P	1558588_at	1	1					EST						Hs.568234
2.405	AI963713	ENAH	Enabled homolog (Drosophila)	0.462991	61.3	P	1.1135	238.4	P	222434_at	1q42.12	1					EST						Hs.497893
2.404	BC019340	MGC12965	Similar to Cytochrome c, somatic	0.459215	60.8	P	1.10416	236.4	P	1554609_at	11q13.3	11		hypothetical protein LOC374408			MGC	GeneID:374408; GI:19484021				NM_198519	Hs.292791
2.404	U65590		---	1.54456	204.5	P	3.71322	795	P	212657_s_at		0
2.404	AW134504	IPP	Intracisternal A particle-promoted polypeptide	0.268127	35.5	P	0.644559	138	P	241434_at	1	1					EST						Hs.157180
2.403	AI761250	OACT2	O-acyltransferase (membrane bound) domain containing 2	2.10272	278.4	P	5.05371	1082	P	213288_at	2p25.1	2					EST						Hs.467634
2.403	AF055078	ZNF42	Zinc finger protein 42 (myeloid-specific retinoic acid-responsive)	0.191843	25.4	P	0.461	98.7	P	210336_x_at	19q13.2-q13.4	19		zinc finger protein 42 isoform 1				GI:5915898	GO:6355(regulation of transcription, DNA-dependent); GO:6350(transcription)	GO:5634(nucleus)	GO:46872(metal ion binding); GO:5515(protein binding); GO:3700(transcription factor activity); GO:8270(zinc ion binding)	NM_003422	Hs.399810
2.402	NM_001072	UGT1A6	UDP glucuronosyltransferase 1 family, polypeptide A9	1.57024	207.9	P	3.77113	807.4	P	206094_x_at	2q37	2	2.4.1.17	UDP glycosyltransferase 1 family, polypeptide A6 isoform 1 precursor				GeneID:54578; HGNC:12538; HPRD:HPRD_07071; MIM:606431; GI:45827765; CCDS:CCDS2507.1	GO:8152(metabolism); GO:6805(xenobiotic metabolism)	GO:5783(endoplasmic reticulum); GO:16021(integral to membrane); GO:5792(microsome)	GO:15020(glucuronosyltransferase activity); GO:16758(transferase activity, transferring hexosyl groups)	NM_001072	Hs.554822
2.401	AI743880		Transcribed locus	0.817976	108.3	P	1.96404	420.5	P	226885_at	6	6					EST						Hs.12876
2.401	AV705244	PGAP1	GPI deacylase	0.765861	101.4	P	1.83886	393.7	P	213469_at	2	2					EST						Hs.229988
2.401	N57099	STAM2	Signal transducing adaptor molecule (SH3 domain and ITAM motif) 2	0.294562	39	P	0.707146	151.4	P	242569_at	2q23.3	2					EST						Hs.17200
2.4	AI913146	PHF20L1	PHD finger protein 20-like 1	0.338369	44.8	P	0.812237	173.9	P	231967_at	8q24.22	8		PHD finger protein 20-like 1 isoform 1			EST		GO:6355(regulation of transcription, DNA-dependent)		GO:3676(nucleic acid binding); GO:5515(protein binding); GO:8270(zinc ion binding)	NM_016018	Hs.304362
2.4	BF968057	IRF2BP2	Interferon regulatory factor 2 binding protein 2	1.77492	235	P	4.25922	911.9	P	224571_at	1q42.3	1					EST						Hs.350268
2.4	NM_018357	FLJ11196	La ribonucleoprotein domain family, member 6	0.308912	40.9	P	0.741242	158.7	P	218651_s_at	15q23	15		acheron isoform 1				GeneID:55323; HGNC:24012; HPRD:HPRD_10966; GI:37537710	GO:6405(RNA export from nucleus); GO:6396(RNA processing)	GO:5737(cytoplasm); GO:5634(nucleus); GO:30529(ribonucleoprotein complex)	GO:3723(RNA binding)	NM_018357	Hs.416755
2.399	BE500942	C6orf155	Chromosome 6 open reading frame 155	2.06873	273.9	P	4.96357	1062.7	P	226810_at	6	6					EST						Hs.368337
2.399	AU154202	FLJ20481	Acyltransferase like 1	0.532477	70.5	P	1.27744	273.5	P	222833_at	16q12.2	16					EST						Hs.460857
2.399	AU157017	ZNF6	Zinc finger protein 6 (CMPX1)	0.363293	48.1	P	0.871555	186.6	P	228988_at	Xq13-q21.1	23					EST						Hs.326801
2.399	BF883581	PBX1	Pre-B-cell leukemia transcription factor 1	0.181269	24	A	0.434843	93.1	P	242022_at	1	1					EST						Hs.493096
2.399	BG292389	LRAP	Leukocyte-derived arginine aminopeptidase	0.511329	67.7	P	1.22653	262.6	P	235104_at	16	16					EST						Hs.482910
2.399	AL831839	FLJ20054	Hypothetical protein FLJ20054	0.423716	56.1	P	1.01635	217.6	P	1564164_at	1q31.3	1		hypothetical protein LOC54530				GI:21732321; UniProtKB/TrEMBL:Q8NDT1				NM_019049	Hs.567751
2.398	BG289838	TTBK2	Tau tubulin kinase 2	0.217523	28.8	P	0.521719	111.7	P	226964_at	15	15					EST						Hs.567704
2.398	BE564430		601343452F1 NIH_MGC_53 Homo sapiens cDNA clone IMAGE:3685668 5', mRNA sequence.	1.43353	189.8	P	3.43811	736.1	P	235093_at		0					EST
2.398	AI683805		Similar to KIAA1971 protein	1.30363	172.6	P	3.12611	669.3	P	236488_s_at	15	15					EST						Hs.530781
2.398	AA824363	C9orf85	Chromosome 9 open reading frame 85	1.71526	227.1	P	4.11303	880.6	P	238912_x_at	9q21.13	9					EST						Hs.534190
2.397	M61213	NF1	Neurofibromin 1 (neurofibromatosis, von Recklinghausen disease, Watson disease)	0.202417	26.8	A	0.485287	103.9	M	204323_x_at	17q11.2	17		neurofibromin	Leukemia, juvenile myelomonocytic; Melanoma, desmoplastic neurotropic; Neurofibromatosis, familial spinal; Neurofibromatosis, type 1; Neurofibromatosis-Noonan syndrome; Watson syndrome		neurofibromatosis protein type 1	GI:189163	GO:7265(Ras protein signal transduction); GO:4(biological process unknown); GO:7049(cell cycle); GO:8285(negative regulation of cell proliferation); GO:45786(negative regulation of progression through cell cycle)	GO:8372(cellular component unknown); GO:5737(cytoplasm)	GO:5099(Ras GTPase activator activity); GO:4857(enzyme inhibitor activity); GO:5554(molecular function unknown)	NM_000267	Hs.553491
2.397	AI247881	C3orf6	Chromosome 3 open reading frame 6	0.391239	51.8	P	0.937879	200.8	P	226713_at	12	12					EST						Hs.478682
2.397	NM_003453	ZNF198	Zinc finger protein 198	1.81798	240.7	P	4.35778	933	P	202778_s_at	13q11-q12	13		zinc finger protein 198	Stem-cell leukemia/lymphoma syndrome			GeneID:7750; HGNC:12989; HPRD:HPRD_03745; MIM:602221; GI:4508011	GO:4(biological process unknown); GO:6355(regulation of transcription, DNA-dependent); GO:6350(transcription)	GO:8372(cellular component unknown); GO:5634(nucleus)	GO:46872(metal ion binding); GO:5515(protein binding); GO:8270(zinc ion binding)	NM_003453	Hs.507433
2.396	NM_000106	CYP2D6	Cytochrome P450, family 2, subfamily D, polypeptide 6	0.289275	38.3	P	0.693134	148.4	P	207498_s_at	22q13.1	22	1.14.14.1	cytochrome P450, family 2, subfamily D, polypeptide 6 isoform 1	?Parkinsonism, susceptibility to; Codeine sensitivity; Debrisoquine sensitivity			RP4-669P10.2	GO:6118(electron transport)	GO:5783(endoplasmic reticulum); GO:16020(membrane); GO:5792(microsome)	GO:20037(heme binding); GO:5506(iron ion binding); GO:46872(metal ion binding); GO:4497(monooxygenase activity); GO:16712(oxidoreductase activity, acting on paired donors, with incorporation or reduction of molecular oxygen, reduced flavin or flavoprotein as one donor, and incorporation of one atom of oxygen); GO:19825(oxygen binding); GO:50381(unspecific monooxygenase activity)	NM_000106	Hs.534311
2.396	BC040593	LOC340340	Hypothetical protein LOC340340	0.612538	81.1	P	1.46754	314.2	P	1561254_at	7	7											Hs.135408
2.395	M85289	HSPG2	Heparan sulfate proteoglycan 2 (perlecan)	0.438066	58	P	1.04904	224.6	P	201655_s_at	1p36.1-p35	1		heparan sulfate proteoglycan 2	Dyssegmental dysplasia, Silverman-Handmaker type; Schwartz-Jampel syndrome, type 1		HSPG2 gene; heparan sulfate proteoglycan	GI:184427; GDB:G00-126-372	GO:7155(cell adhesion)	GO:5604(basement membrane); GO:5615(extracellular space)	GO:5509(calcium ion binding); GO:5198(structural molecule activity)	NM_005529	Hs.555874
2.394	AI638420	CLIC4	Chloride intracellular channel 4	0.60423	80	P	1.44652	309.7	P	221881_s_at	1p36.11	1					EST						Hs.440544
2.393	AL049223	SCAMP1	Secretory carrier membrane protein 1	0.191843	25.4	P	0.459131	98.3	P	212425_at	5q13.3-q14.1	5											Hs.482587
2.392	NM_005627	SGK	Serum/glucocorticoid regulated kinase	4.41918	585.1	P	10.5694	2262.9	P	201739_at	6q23	6	2.7.1.-	serum/glucocorticoid regulated kinase				GeneID:6446; HGNC:10810; HPRD:HPRD_04264; MIM:602958; GI:25168263; CCDS:CCDS5170.1	GO:6915(apoptosis); GO:6468(protein amino acid phosphorylation); GO:6950(response to stress); GO:6814(sodium ion transport)	GO:5634(nucleus)	GO:5524(ATP binding); GO:166(nucleotide binding); GO:4674(protein serine/threonine kinase activity); GO:4713(protein-tyrosine kinase activity); GO:16740(transferase activity)	NM_005627	Hs.510078
2.391	BC000723	CRAT	Carnitine acetyltransferase	0.428248	56.7	P	1.02382	219.2	P	209522_s_at	9q34.1	9	2.3.1.7	carnitine acetyltransferase isoform 1 precursor			MGC	GeneID:1384; MIM:600184; GI:13111705	GO:6637(acyl-CoA metabolism); GO:15980(energy derivation by oxidation of organic compounds); GO:6629(lipid metabolism); GO:6810(transport)	GO:5783(endoplasmic reticulum); GO:5739(mitochondrion); GO:5777(peroxisome)	GO:8415(acyltransferase activity); GO:4092(carnitine O-acetyltransferase activity); GO:16740(transferase activity)	NM_000755	Hs.12068
2.39	BE379006	CD59	CD59 antigen p18-20 (antigen identified by monoclonal antibodies 16.3A5, EJ16, EJ30, EL32 and G344)	2.22281	294.3	P	5.31154	1137.2	P	212463_at	11p13	11					EST						Hs.278573
2.389	NM_024829	FLJ22662	Hypothetical protein FLJ22662	0.487915	64.6	P	1.16581	249.6	P	218454_at	12p13.1	12		hypothetical protein LOC79887				GeneID:79887; HPRD:HPRD_08660; GI:55743116				NM_024829	Hs.131933
2.388	AI806592	SLA/LP	Soluble liver antigen/liver pancreas antigen	0.202417	26.8	A	0.483419	103.5	P	227982_at	4p15.2	4					EST						Hs.253305
2.388	AI655763		Similar to RIKEN cDNA 8030451K01	1.3429	177.8	P	3.20691	686.6	P	227040_at	13q13.3	13					EST						Hs.507783
2.387	AW007161	SOX2	SRY (sex determining region Y)-box 2	0.726586	96.2	A	1.7347	371.4	P	213722_at	3q26.3-q27	3					EST						Hs.518438
2.387	AW301806	ARL6IP2	ADP-ribosylation factor-like 6 interacting protein 2	0.377644	50	P	0.901448	193	P	217579_x_at	2	2					EST						Hs.190440
2.387	AI333651	FZD7	Frizzled homolog 7 (Drosophila)	0.716012	94.8	P	1.70901	365.9	P	203705_s_at	2q33	2					EST						Hs.173859
2.386	AI090141	KSR	Kinase suppressor of ras 1	0.990181	131.1	P	2.36291	505.9	P	235252_at	17q11.2	17					EST						Hs.133534
2.386	H06491		Transcribed locus, weakly similar to XP_519290.1 PREDICTED: reelin [Pan troglodytes]	1.12915	149.5	P	2.69454	576.9	P	227351_at	X	23					EST						Hs.495569
2.386	AW665248		Transcribed locus	0.181269	24	A	0.432508	92.6	P	237028_at	1	1					EST						Hs.429843
2.385	NM_018062	FANCL	Fanconi anemia, complementation group L	1.78927	236.9	P	4.26763	913.7	P	218397_at	2p16.1	2		Fanconi anemia, complementation group L	Fanconi anemia, complementation group L			GeneID:55120; HGNC:20748; HPRD:HPRD_06997; MIM:608111; GI:49472819; CCDS:CCDS1860.1	GO:6281(DNA repair); GO:6512(ubiquitin cycle)	GO:5634(nucleus)	GO:16874(ligase activity); GO:46872(metal ion binding); GO:8270(zinc ion binding)	NM_018062	Hs.411433
2.385	NM_025013	ZC3H7B	synonyms: RoXaN, FLJ13787, KIAA1031, DKFZp434K0920; ubiquitous tetratricopeptide containing protein RoXaN; Rotavirus 'X' associated non-structural protein; rotavirus X protein associated with NSP3; go_component: nucleus [goid 0005634] [evidence IEA]; go_function: zinc ion binding [goid 0008270] [evidence IEA]; go_function: metal ion binding [goid 0046872] [evidence IEA]; go_function: nucleic acid…	0.422205	55.9	A	1.00701	215.6	M	206169_x_at	22q13.2	22		zinc finger CCCH-type containing 7B				GeneID:23264; HGNC:30869; HPRD:HPRD_06711; GI:27881484; CCDS:CCDS14013.1
2.385	AI797281	DSC3	Desmocollin 3	6.31269	835.8	P	15.0551	3223.3	P	206032_at	18q12.1	18					EST						Hs.41690
2.384	BG230614	CD47	CD47 antigen (Rh-related antigen, integrin-associated signal transducer)	0.246224	32.6	A	0.587109	125.7	P	213856_at	3q13.1-q13.2	3					EST						Hs.446414
2.384	AW071239	DNAJC4	DnaJ (Hsp40) homolog, subfamily C, member 4	0.302115	40	A	0.720224	154.2	P	228622_s_at	11q13	11					EST						Hs.172847
2.383	NM_019002	ETAA16	ETAA16 protein	0.386707	51.2	P	0.921532	197.3	P	219216_at	2p13-p15	2		ETAA16 protein				GeneID:54465; GI:37059814; CCDS:CCDS1882.1				NM_019002	Hs.353022
2.383	AA127885	UNC5B	Unc-5 homolog B (C. elegans)	0.849698	112.5	P	2.02475	433.5	P	213100_at	10q22.1	10					EST						Hs.522997
2.383	NM_018051	FLJ10300	WD repeat domain 60	0.297583	39.4	A	0.709014	151.8	P	219251_s_at	7q36.3	7		hypothetical protein LOC55112				GeneID:55112; HGNC:21862; HPRD:HPRD_08545; GI:54035611				NM_018051	Hs.389945
2.382	AK000684	FLJ22104	Hypothetical protein FLJ22104	1.13293	150	P	2.69874	577.8	P	222209_s_at	11q14.2	11		hypothetical protein LOC65084			oligo capping; fis (full insert sequence)					NM_022918	Hs.188591
2.381	BF592782	TCF4	Transcription factor 4	0.192598	25.5	P	0.458664	98.2	P	212386_at	18q21.1	18					EST						Hs.200285
2.381	AU144567	ASB3	Ankyrin repeat and SOCS box-containing 3	0.505287	66.9	P	1.20318	257.6	P	232515_at	2p16-p14	2					EST						Hs.40763
2.38	AI628605	SOS2	Son of sevenless homolog 2 (Drosophila)	0.681269	90.2	P	1.62121	347.1	P	212870_at	14q21	14					EST						Hs.291533
2.378	NM_006423	RABAC1	Rab acceptor 1 (prenylated)	3.03701	402.1	P	7.22326	1546.5	P	203136_at	19q13.2	19		Rab acceptor 1		interacts with Rab proteins		GeneID:10567; HGNC:9794; HPRD:HPRD_05375; MIM:604925; GI:5453960; CCDS:CCDS12593.1		GO:5795(Golgi stack); GO:16021(integral to membrane); GO:16020(membrane)		NM_006423	Hs.11417
2.378	AI382195		Hypothetical LOC388727	0.240181	31.8	P	0.571228	122.3	P	231233_at	1q32.1	1					EST						Hs.23459
2.378	AA599017	DOCK1	Dedicator of cytokinesis 1	0.215257	28.5	P	0.51191	109.6	P	241709_s_at	10q26.13-q26.3	10					EST						Hs.159195
2.378	AI168187	SFRS11	Splicing factor, arginine/serine-rich 11	1.65332	218.9	P	3.93134	841.7	P	237746_at	1	1					EST						Hs.479693
2.377	AK023470	MGC15875	Hypothetical protein LOC85007, isoform 2	0.363293	48.1	A	0.863615	184.9	P	232488_at	5q35.3	5		hypothetical protein LOC85007 isoform 1			oligo capping; fis (full insert sequence)			mitochondrion	transaminase activity	NM_032921	Hs.248746
2.377	AA770060	SLC25A21	Solute carrier family 25 (mitochondrial oxodicarboxylate carrier), member 21	0.221299	29.3	P	0.525922	112.6	P	230307_at	14q11.2	14					EST						Hs.134544
2.376	AI445833	MBNL1	Muscleblind-like (Drosophila)	0.206193	27.3	M	0.489958	104.9	P	238558_at	3q25	3					EST						Hs.478000
2.376	AI200538		Transcribed locus	1.17447	155.5	P	2.79075	597.5	P	228773_at	9	9					EST						Hs.62946
2.376	AI818098	P66beta	GATA zinc finger domain containing 2B	0.343656	45.5	P	0.816441	174.8	P	238076_at	1q21.3	1					EST						Hs.4779
2.375	BC002752	PTD015	PTD015 protein	0.439577	58.2	P	1.0439	223.5	P	221599_at	11q13.5	11		hypothetical protein LOC28971			MGC	GeneID:28971; GI:12803823				NM_024684	Hs.503357
2.374	AL109684	ZA20D3	Zinc finger, A20 domain containing 3	0.183535	24.3	M	0.435778	93.3	P	222186_at	15	15					FLI_CDNA						Hs.306329
2.373	AK000208	MGC50844	Tetraspanin 33	0.232628	30.8	M	0.552078	118.2	P	225775_at	7q32.3	7		penumbra			oligo capping; fis (full insert sequence)			integral to membrane		NM_178562	Hs.27267
2.373	AL138831	dJ406P24.1	---	2.08157	275.6	P	4.93881	1057.4	P	216532_x_at	6	6					HTG; CpG islands; Thioredoxin
2.37	AW268357	USP32	Ubiquitin specific peptidase 32	0.253021	33.5	P	0.59972	128.4	P	244871_s_at	17q23.2	17					EST						Hs.132868
2.37	NM_015185	ARHGEF9	Cdc42 guanine nucleotide exchange factor (GEF) 9	0.248489	32.9	P	0.588977	126.1	P	203264_s_at	Xq11.2	23		Cdc42 guanine exchange factor 9				RP11-357C3.4				NM_015185	Hs.54697
2.369	BC043382	LOC340544	Hypothetical protein LOC340544	0.183535	24.3	P	0.434843	93.1	P	1559002_at	Xq22.2	23											Hs.571740
2.368	AA020826	CTSB	Cathepsin B	1.85952	246.2	P	4.40355	942.8	P	213274_s_at	8p22	8					EST						Hs.520898
2.366	AI923278	ORMDL1	ORM1-like 1 (S. cerevisiae)	0.348187	46.1	P	0.823914	176.4	P	227548_at	2	2					EST						Hs.558591
2.366	NM_153039		---	3.02115	400	P	7.14806	1530.4	P	1552790_a_at		0
2.365	AL358975		---	0.23716	31.4	P	0.560953	120.1	P	216997_x_at		0
2.365	AI913533	CSTF3	Hypothetical protein LOC283267	0.863293	114.3	P	2.04157	437.1	P	226793_at	11	11					EST						Hs.44402
2.364	AK057701		CDNA FLJ33139 fis, clone UTERU1000109	0.307402	40.7	P	0.726763	155.6	P	1558515_at	X	23					oligo capping; fis (full insert sequence)						Hs.349570
2.364	NM_016816	OAS1	2',5'-oligoadenylate synthetase 1, 40/46kDa	0.691843	91.6	P	1.63522	350.1	P	202869_at	12q24.1	12	2.7.7.-	2',5'-oligoadenylate synthetase 1 isoform 3	Viral infection, susceptibility to			GeneID:4938; HGNC:8086; HPRD:HPRD_08879; MIM:164350; GI:74229013	GO:6955(immune response); GO:6139(nucleobase, nucleoside, nucleotide and nucleic acid metabolism); GO:9615(response to virus)	GO:5737(cytoplasm)	GO:5524(ATP binding); GO:3723(RNA binding); GO:16779(nucleotidyltransferase activity); GO:16740(transferase activity)	NM_001032409	Hs.524760
2.363	AI680986	SLITRK6	SLIT and NTRK-like family, member 6	0.245468	32.5	P	0.580103	124.2	P	235976_at	13q31.1	13					EST						Hs.525105
2.363	AI806583	LYPLAL1	Lysophospholipase-like 1	0.185045	24.5	P	0.437179	93.6	P	239516_at	1q41	1					EST						Hs.125291
2.362	BQ025347	CSNK1A1	Casein kinase 1, alpha 1	0.821752	108.8	P	1.94115	415.6	P	1556006_s_at	1	1					EST						Hs.529862
2.362	NM_014888	FAM3C	Family with sequence similarity 3, member C	14.1027	1867.2	P	33.3041	7130.4	P	201889_at	7q22.1-q31.1	7		predicted osteoblast protein				GeneID:10447; HGNC:18664; HPRD:HPRD_12270; MIM:608618; GI:7661714; CCDS:CCDS5782.1	GO:4(biological process unknown)	GO:5576(extracellular region)	GO:5125(cytokine activity)	NM_014888	Hs.434053
2.361	AV692425	ETNK1	Death-associated protein kinase 3	1.26813	167.9	P	2.99393	641	P	225290_at	12	12					EST						Hs.29464
2.361	AW272738	GYLTL1B	Glycosyltransferase-like 1B	0.314955	41.7	P	0.743578	159.2	P	227829_at	11p11.2	11					EST						Hs.86543
2.359	AF183569	ARTS-1	Type 1 tumor necrosis factor receptor shedding aminopeptidase regulator	4.73036	626.3	P	11.1588	2389.1	P	209788_s_at	5q15	5		type 1 tumor necrosis factor receptor shedding aminopeptidase regulator				GI:6642987	GO:1525(angiogenesis); GO:19885(antigen processing, endogenous antigen via MHC class I); GO:8217(blood pressure regulation); GO:45444(fat cell differentiation); GO:6509(membrane protein ectodomain proteolysis); GO:45088(regulation of innate immune response)	GO:5829(cytosol); GO:5788(endoplasmic reticulum lumen); GO:5576(extracellular region); GO:16021(integral to membrane)	GO:5151(interleukin-1, Type II receptor binding); GO:5138(interleukin-6 receptor binding); GO:4178(leucyl aminopeptidase activity); GO:4179(membrane alanyl aminopeptidase activity); GO:46872(metal ion binding); GO:8237(metallopeptidase activity); GO:4239(methionyl aminopeptidase activity); GO:5515(protein binding); GO:5164(tumor necrosis factor receptor binding); GO:8270(zinc ion binding)	NM_016442	Hs.436186
2.359	AI675844	NINJ2	Ninjurin 2	0.28852	38.2	P	0.680523	145.7	P	228647_at	12	12					EST						Hs.504422
2.358	AI810632	SLC25A21	Solute carrier family 25 (mitochondrial oxodicarboxylate carrier), member 21	0.765106	101.3	P	1.8043	386.3	P	231145_at	14q11.2	14					EST						Hs.134544
2.358	AF217963	MAGED1	Melanoma antigen family D, 1	1.71073	226.5	P	4.03363	863.6	P	209014_at	Xp11.23	23		melanoma antigen family D, 1 isoform b				GI:9963810				NM_001005332	Hs.5258
2.358	AL046419	TIA1	TIA1 cytotoxic granule-associated RNA binding protein	2.52266	334	P	5.94722	1273.3	P	201448_at	2p13	2					EST						Hs.516075
2.357	NM_080653	ATP6V1E2	ATPase, H+ transporting, lysosomal 31kDa, V1 subunit E isoform 2	0.253021	33.5	A	0.59645	127.7	P	1552286_at	2p21	2		ATPase, H+ transporting, lysosomal 31kDa, V1 subunit E isoform 2				GeneID:90423; HGNC:18125; HPRD:HPRD_16525; GI:18087815; CCDS:CCDS1826.1	ATP synthesis coupled proton transport	proton-transporting two-sector ATPase complex	hydrogen-transporting ATP synthase activity, rotational mechanism; hydrogen-transporting ATPase activity, rotational mechanism	NM_080653	Hs.534515
2.357	BG477064		Full-length cDNA clone CS0DJ004YB09 of T cells (Jurkat cell line) Cot 10-normalized of Homo sapiens (human)	0.208459	27.6	A	0.491359	105.2	P	226546_at	12	12					EST						Hs.90286
2.356	NM_001584	C11orf8	Metallophosphoesterase domain containing 2	1.39879	185.2	P	3.29612	705.7	P	205413_at	11p13	11		hypothetical protein LOC744				GeneID:744; HGNC:1180; HPRD:HPRD_02947; MIM:600911; GI:4502485; CCDS:CCDS7870.1	GO:7399(nervous system development)		GO:16787(hydrolase activity)	NM_001584	Hs.289795
2.356	BF431618	PHF10	Chromosome 6 open reading frame 120	2.05514	272.1	P	4.84166	1036.6	P	221787_at	6q27	6					EST						Hs.435933
2.355	AU147132		AU147132 HEMBB1 Homo sapiens cDNA clone HEMBB1002492 3', mRNA sequence.	0.389728	51.6	P	0.917795	196.5	P	227233_at		0					EST
2.355	AA780048	TAF1B	TATA box binding protein (TBP)-associated factor, RNA polymerase I, B, 63kDa	0.259819	34.4	P	0.611864	131	P	235878_at	2	2					EST						Hs.128275
2.355	AA001450	MGC34032	Solute carrier family 44, member 5	1.92825	255.3	P	4.5404	972.1	P	235763_at	1p31.1	1					EST						Hs.480188
2.354	AU156755	C1GALT1	Core 1 synthase, glycoprotein-N-acetylgalactosamine 3-beta-galactosyltransferase, 1	0.740181	98	P	1.74218	373	P	226107_at	7p14-p13	7					EST						Hs.239666
2.351	NM_004252	SLC9A3R1	Solute carrier family 9 (sodium/hydrogen exchanger), member 3 regulator 1	2.03097	268.9	P	4.77394	1022.1	P	201349_at	17q25.1	17		solute carrier family 9 (sodium/hydrogen exchanger), isoform 3 regulator 1				GeneID:9368; HGNC:11075; HPRD:HPRD_05406; MIM:604990; GI:4759140; CCDS:CCDS11705.1	GO:16055(Wnt receptor signaling pathway); GO:6461(protein complex assembly)	GO:15629(actin cytoskeleton)	GO:5515(protein binding)	NM_004252	Hs.396783
2.35	NM_006542	SPHAR	S-phase response (cyclin-related)	0.231118	30.6	P	0.543204	116.3	P	206272_at	1q42.11-q42.3	1		S-phase response (cyclin-related)				GeneID:10638; GI:5730063; CCDS:CCDS1576.1	GO:6260(DNA replication); GO:74(regulation of progression through cell cycle)			NM_006542	Hs.511754
2.35	AW241752	SFRS11	Splicing factor, arginine/serine-rich 11	1.1639	154.1	P	2.73517	585.6	P	213742_at	1p31	1					EST						Hs.479693
2.35	BE513006	PROM2	Prominin 2	0.536254	71	P	1.26016	269.8	P	239528_at	2q11.1	2					EST						Hs.469313
2.35	AI073486	KIAA1704	KIAA1704	0.459215	60.8	P	1.07893	231	P	229078_s_at	13q13-q14	13					EST						Hs.507922
2.349	AL133577	MBTD1	Mbt domain containing 1	1.09517	145	P	2.57216	550.7	P	226797_at	17	17											Hs.369586
2.349	AW264102	FAM43A	Family with sequence similarity 43, member A	0.55287	73.2	P	1.29846	278	P	227410_at	3q29	3					EST						Hs.435080
2.348	NM_004863	SPTLC2	Serine palmitoyltransferase, long chain base subunit 2	1.0929	144.7	P	2.56656	549.5	P	203128_at	14q24.3-q31	14	2.3.1.50	serine palmitoyltransferase, long chain base subunit 2				GeneID:9517; HGNC:11278; HPRD:HPRD_05755; MIM:605713; GI:4758668; CCDS:CCDS9865.1	GO:9058(biosynthesis)	GO:5783(endoplasmic reticulum); GO:16021(integral to membrane)	GO:8415(acyltransferase activity); GO:4758(serine C-palmitoyltransferase activity); GO:16769(transferase activity, transferring nitrogenous groups)	NM_004863	Hs.435661
2.348	AL096842	MTUS1	Mitochondrial tumor suppressor 1	2.80438	371.3	P	6.58524	1409.9	P	212096_s_at	8p22	8		mitochondrial tumor suppressor 1 isoform 1			HTC	GI:5524931			GO:4872(receptor activity)	NM_001001924	Hs.7946
2.348	AL571375	SCD4	Stearoyl-CoA desaturase 5	2.42145	320.6	P	5.68473	1217.1	P	224901_at	4q21.3	4					EST						Hs.379191
2.345	BE348236	WDFY3	WD repeat and FYVE domain containing 3	0.217523	28.8	A	0.510042	109.2	P	212598_at	4q21.23	4					EST						Hs.480116
2.344	AW451452	OIP106	OGT(O-Glc-NAc transferase)-interacting protein 106 KDa	0.284743	37.7	P	0.667445	142.9	P	226013_at	3p25.3-p24.1	3					EST						Hs.535711
2.344	AI161338		qb80a04.x1 Soares_fetal_heart_NbHH19W Homo sapiens cDNA clone IMAGE:1706382 3' similar to TR:O21123 O21123 CYTOCHROME OXIDASE I ;, mRNA sequence.	0.265861	35.2	P	0.623073	133.4	P	65472_at		0					EST
2.343	AK026815	KIAA1102	DKFZP686A01247 hypothetical protein	0.426737	56.5	P	1	214.1	P	212327_at	4p13	4					oligo capping; fis (full insert sequence)						Hs.335163
2.343	AA833902	PITPNB	Phosphatidylinositol transfer protein, beta	0.349698	46.3	P	0.819243	175.4	P	242074_at	22	22					EST						Hs.7370
2.343	NM_004925	AQP3	Aquaporin 3	1.59743	211.5	P	3.74218	801.2	P	203747_at	9p13	9		aquaporin 3	Blood group GIL			GeneID:360; HGNC:636; HPRD:HPRD_08970; MIM:600170; GI:4826645; CCDS:CCDS6542.1	GO:7588(excretion); GO:6810(transport)	GO:5887(integral to plasma membrane); GO:16020(membrane); GO:5624(membrane fraction)	GO:5215(transporter activity)	NM_004925	Hs.234642
2.343	AI734111		Transcribed locus, weakly similar to NP_062553.1 hypothetical protein FLJ11267 [Homo sapiens]	0.203172	26.9	A	0.475946	101.9	P	222284_at	19	19					EST						Hs.373565
2.342	NM_152641	ARID2	AT rich interactive domain 2 (ARID, RFX-like)	0.243958	32.3	P	0.571228	122.3	P	1553349_at	12q12	12		AT rich interactive domain 2 (ARID, RFX-like)				GeneID:196528; HGNC:18037; HPRD:HPRD_16505; MIM:609539; GI:56549668	GO:16568(chromatin modification); GO:6355(regulation of transcription, DNA-dependent); GO:6350(transcription)	GO:5634(nucleus)	GO:3677(DNA binding); GO:5515(protein binding)	NM_152641	Hs.317304
2.34	NM_001511	CXCL1	Chemokine (C-X-C motif) ligand 1 (melanoma growth stimulating activity, alpha)	6.85498	907.6	P	16.0411	3434.4	P	204470_at	4q21	4		chemokine (C-X-C motif) ligand 1				GeneID:2919; HGNC:4602; HPRD:HPRD_01119; MIM:155730; GI:4504153	GO:7186(G-protein coupled receptor protein signaling pathway); GO:30036(actin cytoskeleton organization and biogenesis); GO:8283(cell proliferation); GO:6935(chemotaxis); GO:6954(inflammatory response); GO:7242(intracellular signaling cascade); GO:8285(negative regulation of cell proliferation); GO:7399(nervous system development)	GO:5615(extracellular space)	GO:8009(chemokine activity); GO:8047(enzyme activator activity); GO:8083(growth factor activity)	NM_001511	Hs.789
2.34	BC001356	IFI35	Interferon-induced protein 35	0.766616	101.5	P	1.79355	384	P	209417_s_at	17q21	17		interferon-induced protein 35			MGC	GeneID:3430; MIM:600735; GI:12655017	GO:6955(immune response); GO:9615(response to virus)	GO:5634(nucleus)	GO:5515(protein binding)	NM_005533	Hs.50842
2.337	AI439556	TXNIP	Thioredoxin interacting protein	8.11329	1074.2	P	18.9612	4059.6	P	201009_s_at	1q21.1	1					EST						Hs.533977
2.336	BM683657	C9orf130	Chromosome 9 open reading frame 130	0.228097	30.2	P	0.532929	114.1	P	1557164_a_at	9	9					EST						Hs.494549
2.335	BF215018	SEMA3A	Sema domain, immunoglobulin domain (Ig), short basic domain, secreted, (semaphorin) 3A	1.28852	170.6	P	3.00841	644.1	P	244163_at	7p12.1	7					EST						Hs.252451
2.335	X15132	SOD2	Superoxide dismutase 2, mitochondrial	0.809668	107.2	P	1.89024	404.7	P	216841_s_at	6q25.3	6	1.15.1.1	manganese superoxide dismutase isoform A precursor			superoxide dismutase	GI:34795; GOA:P04179; UniProtKB/Swiss-Prot:P04179	GO:1315(age-dependent response to reactive oxygen species); GO:16066(cellular defense response (sensu Vertebrata)); GO:6357(regulation of transcription from RNA polymerase II promoter); GO:6979(response to oxidative stress); GO:303(response to superoxide); GO:6801(superoxide metabolism)	GO:5739(mitochondrion)	GO:30145(manganese ion binding); GO:8383(manganese superoxide dismutase activity); GO:46872(metal ion binding); GO:16491(oxidoreductase activity); GO:4784(superoxide dismutase activity)	NM_000636	Hs.487046
2.334	NM_005213	CSTA	Cystatin A (stefin A)	10.605	1404.1	P	24.7571	5300.5	P	204971_at	3q21	3		cystatin A				GeneID:1475; HGNC:2481; HPRD:HPRD_01697; MIM:184600; GI:4885165; CCDS:CCDS3011.1		GO:5622(intracellular)	GO:4869(cysteine protease inhibitor activity)	NM_005213	Hs.518198
2.333	AF162769	GLRX	Glutaredoxin (thioltransferase)	0.669184	88.6	P	1.56142	334.3	P	209276_s_at	5q14	5		glutaredoxin (thioltransferase)				GI:5442446	GO:45454(cell redox homeostasis); GO:6118(electron transport)		GO:5489(electron transporter activity); GO:15038(glutathione disulfide oxidoreductase activity)	NM_002064	Hs.28988
2.333	NM_005079	TPD52	Tumor protein D52	0.268127	35.5	P	0.625409	133.9	P	201691_s_at	8q21	8		tumor protein D52 isoform 1				GeneID:7163; HGNC:12005; HPRD:HPRD_04963; MIM:604068; GI:4827038	GO:9653(morphogenesis)			NM_001025252	Hs.368433
2.332	BC043574		Homo sapiens, clone IMAGE:5222953, mRNA	0.257553	34.1	P	0.600654	128.6	P	1558938_at	14	14											Hs.569377
2.332	N73742		CDNA FLJ42287 fis, clone TLIVE2005866	0.748489	99.1	P	1.74545	373.7	P	235924_at	6	6					EST						Hs.561511
2.332	AF091627	TP73L	Tumor protein p73-like	7.13595	944.8	P	16.6385	3562.3	P	209863_s_at	3q27-q29	3		tumor protein p73-like	ADULT syndrome; Ectrodactyly, ectodermal dysplasia, and cleft lip/palate syndrome 3; Hay-Wells syndrome; Limb-mammary syndrome; Rapp-Hodgkin syndrome; Split-hand/foot malformation, type 4			GI:3644040	GO:7219(Notch signaling pathway); GO:6915(apoptosis); GO:7275(development); GO:6917(induction of apoptosis); GO:45892(negative regulation of transcription, DNA-dependent); GO:45747(positive regulation of Notch signaling pathway); GO:45893(positive regulation of transcription, DNA-dependent); GO:51289(protein homotetramerization); GO:6350(transcription)	GO:5634(nucleus)	GO:46872(metal ion binding); GO:42802(protein self binding); GO:3700(transcription factor activity); GO:16563(transcriptional activator activity); GO:16564(transcriptional repressor activity); GO:8270(zinc ion binding)	NM_003722	Hs.137569
2.331	NM_021106	RGS3	Regulator of G-protein signalling 3	0.272659	36.1	A	0.635684	136.1	P	203823_at	9q32	9		regulator of G-protein signalling 3 isoform 3				GeneID:5998; HGNC:9999; MIM:602189; GI:10864075; CCDS:CCDS6798.1	GO:188(inactivation of MAPK activity); GO:9968(negative regulation of signal transduction); GO:8277(regulation of G-protein coupled receptor protein signaling pathway)	GO:5829(cytosol); GO:16020(membrane); GO:5634(nucleus)	GO:5096(GTPase activator activity); GO:5515(protein binding); GO:4871(signal transducer activity)	NM_017790	Hs.494875
2.331	AU156421		CDNA FLJ13457 fis, clone PLACE1003343	0.489426	64.8	P	1.14106	244.3	P	233413_at	4	4					EST						Hs.210390
2.331	AI888786	ZNF449	Zinc finger protein 449	0.357251	47.3	P	0.832788	178.3	P	228968_at	Xq26.3	23					EST						Hs.28780
2.331	AL703282	GBP6	Guanylate binding protein family, member 6	1.4139	187.2	P	3.29566	705.6	P	1559607_s_at	1p22.2	1					EST						Hs.254338
2.33	AW292657	PRKCBP1	Protein kinase C binding protein 1	0.357251	47.3	P	0.832321	178.2	P	239991_at	20	20					EST						Hs.446240
2.329	NM_002774	KLK6	Kallikrein 6 (neurosin, zyme)	0.546073	72.3	P	1.27184	272.3	P	204733_at	19q13.3	19		kallikrein 6 isoform A preproprotein				GeneID:5653; HGNC:6367; HPRD:HPRD_04037; MIM:602652; GI:4506155; CCDS:CCDS12811.1	GO:42982(amyloid precursor protein metabolism); GO:7417(central nervous system development); GO:30574(collagen catabolism); GO:42445(hormone metabolism); GO:42552(myelination); GO:16540(protein autoprocessing); GO:6508(proteolysis); GO:45595(regulation of cell differentiation); GO:9611(response to wounding); GO:42246(tissue regeneration)	GO:5737(cytoplasm); GO:5576(extracellular region)	GO:8233(peptidase activity); GO:5515(protein binding); GO:4252(serine-type endopeptidase activity); GO:4293(tissue kallikrein activity)	NM_001012964	Hs.79361
2.329	AA741296	ZA20D3	Zinc finger, A20 domain containing 3	0.20997	27.8	A	0.489024	104.7	P	238812_at	15	15					EST						Hs.306329
2.329	AI638279	WDR9	Bromodomain and WD repeat domain containing 1	0.20997	27.8	A	0.489024	104.7	P	225446_at	21q22.2	21					EST						Hs.314338
2.329	BC003610	MFGE8	Milk fat globule-EGF factor 8 protein	0.493958	65.4	P	1.1504	246.3	P	210605_s_at	15q25	15		milk fat globule-EGF factor 8 protein			MGC	GeneID:4240; MIM:602281; GI:13177648	GO:7155(cell adhesion); GO:7338(fertilization (sensu Metazoa))	GO:5811(lipid particle)	GO:5515(protein binding)	NM_005928	Hs.3745
2.329	AI146751	C21orf57	Chromosome 21 open reading frame 57	0.312689	41.4	P	0.728164	155.9	P	242565_x_at	21	21					EST						Hs.474066
2.328	AV700132	SIAH1	Seven in absentia homolog 1 (Drosophila)	0.351964	46.6	P	0.819243	175.4	P	221834_at	16q12	16					EST						Hs.295923
2.327	AI760130	PPP2R3A	Protein phosphatase 2 (formerly 2A), regulatory subunit B'', alpha	0.769637	101.9	P	1.79075	383.4	P	209632_at	3q22.1	3					EST						Hs.518155
2.327	NM_139011	HFE	Hemochromatosis	0.273414	36.2	P	0.636151	136.2	P	1553402_a_at	6p21.3	6		hemochromatosis protein isoform 1 precursor	Hemochromatosis; Porphyria variegata			GeneID:3077; HGNC:4886; MIM:235200; GI:21040357; CCDS:CCDS4582.1	GO:19882(antigen presentation); GO:19883(antigen presentation, endogenous antigen); GO:19885(antigen processing, endogenous antigen via MHC class I); GO:6879(iron ion homeostasis); GO:6826(iron ion transport); GO:6461(protein complex assembly); GO:6898(receptor mediated endocytosis); GO:6810(transport)	GO:42612(MHC class I protein complex); GO:5737(cytoplasm); GO:5887(integral to plasma membrane); GO:5886(plasma membrane)	GO:30106(MHC class I receptor activity); GO:5506(iron ion binding)	NM_000410	Hs.233325
2.325	BF447037	JMY	Junction-mediating and regulatory protein	1.00906	133.6	P	2.3461	502.3	P	226352_at	5q14.1	5					EST						Hs.482605
2.324	AW063658	CCNJ	Cyclin J	0.190332	25.2	P	0.442317	94.7	P	1557830_at	10pter-q26.12	10					EST						Hs.281348
2.324	NM_020310	MNT	MAX binding protein	0.93429	123.7	P	2.17095	464.8	P	204206_at	17p13.3	17		MAX binding protein				GeneID:4335; HGNC:7188; HPRD:HPRD_04331; MIM:603039; GI:9945318; CCDS:CCDS11018.1	GO:7275(development); GO:8285(negative regulation of cell proliferation); GO:74(regulation of progression through cell cycle); GO:6355(regulation of transcription, DNA-dependent); GO:6366(transcription from RNA polymerase II promoter)	GO:5634(nucleus)	GO:3713(transcription coactivator activity); GO:3714(transcription corepressor activity); GO:3700(transcription factor activity)	NM_020310	Hs.253552
2.323	AI203021		Transcribed locus	0.307402	40.7	P	0.714152	152.9	P	227181_at	20	20					EST						Hs.554218
2.322	BE674006		Hypothetical protein LOC153561	0.314955	41.7	P	0.731434	156.6	P	227663_at	5	5					EST						Hs.508559
2.322	AW518929	DKFZp434H2226	LMBR1 domain containing 2	0.252266	33.4	P	0.585708	125.4	P	236138_at	5	5					EST						Hs.294103
2.321	BC005871	C10orf58	Chromosome 10 open reading frame 58	9.87538	1307.5	P	22.9215	4907.5	P	224435_at	10q22.3	10		hypothetical protein LOC84293			MGC	GeneID:84293; GI:52632391				NM_032333	Hs.500333
2.321	AI629041	LOC159091	Hypothetical protein BC017868	0.210725	27.9	P	0.489024	104.7	P	241991_at	Xq26.3	23					EST						Hs.269127
2.319	AA976778	MCART1	Mitochondrial carrier triple repeat 1	0.251511	33.3	P	0.583372	124.9	P	230679_at	9	9					EST						Hs.118394
2.319	BF514509		CDNA FLJ13202 fis, clone NT2RP3004503	0.278701	36.9	P	0.646427	138.4	P	239050_s_at	2	2					EST						Hs.133998
2.317	AI494047	FLJ38348	Hypothetical protein FLJ38348	0.391239	51.8	P	0.906586	194.1	P	242898_at	2	2					EST						Hs.546523
2.317	AA029441	CAMK2D	Calcium/calmodulin-dependent protein kinase (CaM kinase) II delta	0.435045	57.6	P	1.00794	215.8	P	228555_at	4q26	4					EST						Hs.144114
2.317	AW515373		CDNA clone IMAGE:6295746	0.193353	25.6	P	0.447921	95.9	P	232346_at	1	1					EST						Hs.271249
2.316	BF056007	SLC27A1	Solute carrier family 27 (fatty acid transporter), member 1	0.55136	73	P	1.27697	273.4	P	226728_at	19p13.11	19					EST						Hs.363138
2.316	AW052044	HSPA5	Heat shock 70kDa protein 5 (glucose-regulated protein, 78kDa)	1.68807	223.5	P	3.90892	836.9	P	230031_at	9q33-q34.1	9					EST						Hs.522394
2.315	AL046017	FAM46C	Family with sequence similarity 46, member C	0.227341	30.1	P	0.526389	112.7	P	226811_at	1p12	1					EST						Hs.356216
2.315	NM_024615	PARP8	Poly (ADP-ribose) polymerase family, member 8	0.647281	85.7	P	1.49837	320.8	P	219033_at	5q11.1	5		poly (ADP-ribose) polymerase family, member 8				GeneID:79668; HGNC:26124; HPRD:HPRD_07960; GI:24432009; CCDS:CCDS3954.1				NM_024615	Hs.369581
2.314	NM_017752	FLJ20298	FLJ20298 protein	0.388218	51.4	A	0.898178	192.3	P	219771_at	Xq22.3	23		hypothetical protein LOC54885 isoform a				RP11-321G1.1	transport	membrane	GO:5509(calcium ion binding)	NM_017752	Hs.351798
2.313	AI148567	USP32	Ubiquitin specific peptidase 32	1.61782	214.2	P	3.74264	801.3	P	226505_x_at	17q23.2	17					EST						Hs.132868
2.313	BC032240	RECK	Reversion-inducing-cysteine-rich protein with kazal motifs	0.373112	49.4	P	0.863148	184.8	P	1558116_x_at	9p13-p12	9					HTC						Hs.388918
2.313	BF438386	RAB27B	RAB27B, member RAS oncogene family	3.40786	451.2	P	7.88323	1687.8	P	228708_at	18q21.2	18					EST						Hs.25318
2.313	AF218012	FER1L4	Fer-1-like 4 (C. elegans)	0.32855	43.5	M	0.759925	162.7	P	222245_s_at	20q11.22	20					FLI_CDNA	GI:10441954				NR_001442	Hs.72222
2.313	AL119491		Full length insert cDNA clone ZD83B06	0.191843	25.4	P	0.443718	95	P	244292_at	13	13					EST						Hs.132759
2.313	NM_001149	ANK3	Ankyrin 3, node of Ranvier (ankyrin G)	0.305136	40.4	A	0.705745	151.1	P	207950_s_at	10q21	10		ankyrin 3 isoform 2				RP11-369L1.1	GO:7016(cytoskeletal anchoring); GO:6605(protein targeting); GO:7165(signal transduction)	GO:5794(Golgi apparatus); GO:8372(cellular component unknown); GO:5856(cytoskeleton); GO:5783(endoplasmic reticulum)	GO:5554(molecular function unknown); GO:5515(protein binding); GO:5200(structural constituent of cytoskeleton)	NM_001149	Hs.499725
2.312	NM_152664		---	0.246224	32.6	P	0.56936	121.9	P	1553299_at		0
2.312	AW057518	ELL2	Elongation factor, RNA polymerase II, 2	0.348943	46.2	P	0.806632	172.7	P	240038_at	5q15	5					EST						Hs.192221
2.312	AW197495	FLJ44186	FLJ44186 protein	0.426737	56.5	P	0.986455	211.2	P	244264_at	7q34	7					EST						Hs.253313
2.31	AI741292	WHSC2	Wolf-Hirschhorn syndrome candidate 2	0.253776	33.6	P	0.586175	125.5	P	1557300_s_at	4	4					EST						Hs.21771
2.309	AA345855	LETMD1	LETM1 domain containing 1	0.241692	32	P	0.55815	119.5	P	242424_at	12q13.12	12					EST						Hs.370457
2.309	N50119	ARHGAP5	Rho GTPase activating protein 5	0.559668	74.1	P	1.29239	276.7	P	235635_at	14	14					EST						Hs.496755
2.308	AK024460	SDS3	SDS3 protein	1.59441	211.1	P	3.68006	787.9	P	224974_at	12q24.23	12		suppressor of defective silencing 3			fis (full insert sequence)	GI:10440434	GO:16568(chromatin modification); GO:16481(negative regulation of transcription); GO:6355(regulation of transcription, DNA-dependent); GO:6350(transcription)	GO:16580(Sin3 complex)	GO:42826(histone deacetylase binding); GO:5515(protein binding)	NM_022491	Hs.416630
2.307	R43279	PSIP1	PC4 and SFRS1 interacting protein 1	0.325529	43.1	P	0.751051	160.8	P	222286_at	9p22.3	9					EST						Hs.493516
2.307	AF144243	HH; HFE1; HLA-H; MGC103790; dJ221C16.10.1	hemochromatosis	0.311178	41.2	A	0.717889	153.7	P	211331_x_at	6p21.3	6		hemochromatosis protein isoform 1 precursor	Hemochromatosis; Porphyria variegata			GI:11094327	GO:19882(antigen presentation); GO:19883(antigen presentation, endogenous antigen); GO:19885(antigen processing, endogenous antigen via MHC class I); GO:6879(iron ion homeostasis); GO:6826(iron ion transport); GO:6461(protein complex assembly); GO:6898(receptor mediated endocytosis); GO:6810(transport)	GO:42612(MHC class I protein complex); GO:5737(cytoplasm); GO:5887(integral to plasma membrane); GO:5886(plasma membrane)	GO:30106(MHC class I receptor activity); GO:5506(iron ion binding)	NM_000410
2.307	BG111635	CAST	Calpastatin	0.336103	44.5	P	0.775339	166	P	212580_at	5q15-q21	5					EST						Hs.440961
2.306	AI935123	C14orf78	Chromosome 14 open reading frame 78	2.09517	277.4	P	4.83185	1034.5	P	212992_at	14q32.33	14					EST						Hs.441783
2.306	AI962377	PPFIBP1	PTPRF interacting protein, binding protein 1 (liprin beta 1)	0.401057	53.1	P	0.924801	198	P	214375_at	12p11.23-p11.22	12					EST						Hs.172445
2.306	AF167343	IL1RAP	Interleukin 1 receptor accessory protein	0.69864	92.5	P	1.61093	344.9	P	210233_at	3q28	3		interleukin 1 receptor accessory protein isoform 1				GI:8050487	GO:6954(inflammatory response); GO:6461(protein complex assembly)	GO:5887(integral to plasma membrane); GO:16020(membrane)	GO:4908(interleukin-1 receptor activity); GO:5515(protein binding); GO:4888(transmembrane receptor activity)	NM_002182	Hs.478673
2.305	AI335191	YAP	Similar to KIAA1606 protein	0.39426	52.2	P	0.908921	194.6	P	244803_at	1	1					EST						Hs.568388
2.305	BE890410	SAMD8	Sterile alpha motif domain containing 8	0.532477	70.5	P	1.22746	262.8	P	242062_at	10q22.2	10					EST						Hs.297411
2.305	NM_018934	PCDHB14	Protocadherin beta 14	0.396526	52.5	P	0.914059	195.7	P	231726_at	5q31	5		protocadherin beta 14 precursor				GeneID:56122; HGNC:8685; HPRD:HPRD_06958; MIM:606340; GI:9256608; CCDS:CCDS4256.1	GO:16339(calcium-dependent cell-cell adhesion); GO:7155(cell adhesion); GO:7156(homophilic cell adhesion); GO:7268(synaptic transmission); GO:7416(synaptogenesis)	GO:16021(integral to membrane); GO:16020(membrane)	GO:5509(calcium ion binding); GO:5515(protein binding)	NM_018934	Hs.283678
2.305	AF300796	CSE-C	Sialic acid acetylesterase	0.626133	82.9	A	1.44325	309	P	223744_s_at	11q24	11		cytosolic sialic acid 9-O-acetylesterase homolog				GI:10242345		GO:5764(lysosome)	GO:16787(hydrolase activity); GO:4759(serine esterase activity); GO:1681(sialate O-acetylesterase activity)	NM_170601	Hs.10056
2.305	AW962413		Transcribed locus	0.331571	43.9	P	0.764129	163.6	P	242289_at	12	12					EST						Hs.572214
2.304	BC035148	FNTB	Farnesyltransferase, CAAX box, beta	0.582326	77.1	P	1.3419	287.3	P	1568865_at	14q23-q24	14					HTC						Hs.509651
2.304	NM_003064	SLPI	Secretory leukocyte peptidase inhibitor	7.19184	952.2	P	16.5722	3548.1	P	203021_at	20q12	20		secretory leukocyte peptidase inhibitor precursor				GeneID:6590; HGNC:11092; HPRD:HPRD_00121; MIM:107285; GI:4507065; CCDS:CCDS13347.1			GO:4867(serine-type endopeptidase inhibitor activity)	NM_003064	Hs.517070
2.303	AI806781	RABEP1	Rabaptin, RAB GTPase binding effector protein 1	0.262085	34.7	P	0.603456	129.2	P	235786_at	17	17					EST						Hs.551518
2.302	NM_020990	CKMT; CKMT1; UMTCK	Creatine kinase, mitochondrial 1B	4.37009	578.6	P	10.0617	2154.2	P	202712_s_at	15	15	2.7.3.2	creatine kinase, mitochondrial 1B precursor				GeneID:1159; HGNC:1995; HPRD:HPRD_00424; MIM:123290; GI:10334859; CCDS:CCDS10097.1		GO:5739(mitochondrion)	GO:4111(creatine kinase activity)	NM_020990	Hs.425633
2.302	BF590303	BTBD3	BTB (POZ) domain containing 3	0.318731	42.2	P	0.733769	157.1	P	243462_s_at	20	20					EST						Hs.244590
2.302	AU158316	PTPRA	Protein tyrosine phosphatase, receptor type, A	0.214502	28.4	P	0.493694	105.7	P	233313_at	20p13	20					EST						Hs.269577
2.301	BG168850	PAPD4	PAP associated domain containing 4	0.736405	97.5	P	1.69454	362.8	P	238706_at	5q14.1	5					EST						Hs.418198
2.301	AL572206	RPL17	Ribosomal protein L17	1.95619	259	P	4.50023	963.5	P	224957_at		0					EST						Hs.374588
2.299	AU146924	NFIB	Nuclear factor I/B	0.401813	53.2	P	0.923867	197.8	P	230791_at	9	9					EST						Hs.370359
2.299	AA482548	WDR26	WD repeat domain 26	0.89426	118.4	P	2.05605	440.2	P	224905_at	1q42.12	1					EST						Hs.497873
2.299	NM_000332	ATXN1	Ataxin 1	0.884441	117.1	P	2.03316	435.3	P	203232_s_at	6p23	6		ataxin 1	Spinocerebellar ataxia-1			GeneID:6310; HGNC:10548; HPRD:HPRD_03333; MIM:601556; GI:51479158		GO:5737(cytoplasm); GO:5634(nucleus)	GO:3723(RNA binding)	NM_000332	Hs.434961
2.298	AW296421		Transcribed locus	0.401813	53.2	P	0.9234	197.7	P	230064_at	9	9					EST						Hs.121035
2.298	AK022747	SEMA6D	Sema domain, transmembrane domain (TM), and cytoplasmic domain, (semaphorin) 6D	0.215257	28.5	A	0.494629	105.9	P	233801_s_at	15q21.1	15		semaphorin 6D isoform 1 precursor			oligo capping; fis (full insert sequence)	GI:10434329	GO:7275(development)	GO:16020(membrane)	GO:4872(receptor activity)	NM_020858	Hs.511265
2.298	AK024873	NF1	Homo sapiens cDNA: FLJ21220 fis, clone COL00546.	0.576284	76.3	P	1.32415	283.5	P	216115_at	17q11.2	17					oligo capping; fis (full insert sequence)						Hs.93207
2.297	AB023147	C22orf9	Chromosome 22 open reading frame 9	0.765861	101.4	P	1.75946	376.7	P	212421_at	22q13.31	22		hypothetical protein LOC23313 isoform b				GI:4589504				NM_001009880	Hs.369682
2.297	AI816071	UNQ1912	HGS_RE408	1.52039	201.3	P	3.49276	747.8	P	226752_at	5q21.1	5					EST						Hs.356108
2.297	AL110243	WSB1	WD repeat and SOCS box-containing 1	3.82402	506.3	P	8.78188	1880.2	P	210561_s_at	17q11.1	17		WD SOCS-box protein 1 isoform 1			HTC	GI:5817190; GOA:Q9Y6I7; UniProtKB/Swiss-Prot:Q9Y6I7	GO:4(biological process unknown); GO:7242(intracellular signaling cascade)	GO:8372(cellular component unknown)	GO:5554(molecular function unknown)	NM_015626	Hs.446017
2.296	NM_005197	CHES1	Checkpoint suppressor 1	0.228852	30.3	P	0.525455	112.5	P	205022_s_at	14q24.3-q32.11	14		checkpoint suppressor 1				GeneID:1112; HGNC:1928; HPRD:HPRD_07533; MIM:602628; GI:51093865	GO:77(DNA damage checkpoint); GO:85(G2 phase of mitotic cell cycle); GO:6355(regulation of transcription, DNA-dependent); GO:6350(transcription)	GO:5634(nucleus)	GO:5515(protein binding); GO:3700(transcription factor activity)	NM_005197	Hs.567246
2.296	NM_006674	HCP5	HLA complex P5	0.589124	78	P	1.35264	289.6	P	206082_at	6p21.3	6		HLA complex P5				GeneID:10866; HGNC:21659; HPRD:HPRD_05245; MIM:604676; GI:47087197; CCDS:CCDS4696.1	GO:6952(defense response)	GO:8372(cellular component unknown)		NM_006674	Hs.520017
2.296	AL137725	EPPK1	Epiplakin 1	2.61405	346.1	P	6.00187	1285	P	232164_s_at	8q24.3	8		epiplakin 1				GI:6808254; GOA:Q9NSU9; InterPro:IPR001101; UniProtKB/TrEMBL:Q9NSU9	GO:4(biological process unknown)	GO:5856(cytoskeleton)	GO:5198(structural molecule activity)	NM_031308	Hs.200412
[truncated: 769 more rows]

## Sheet: Ratio<0.5(645)
04.Ratio<0.5(645)
05.HSC4 Control vs Wnt5B(no per gene)(P or M)
[truncated: 648 more rows]
