# Supplementary material for: MMP-10/Stromelysin-2 Promotes Invasion of Head and Neck Cancer
Source: PLoS One. 2011 Oct 5;6(10):e25438. doi: 10.1371/journal.pone.0025438 (PMC3187776; doi:10.1371/journal.pone.0025438)
Supplement: Data S2 — Summary of immunohistochemical staining including information of HNSCC patients, clinico-pathological findings and MMP-10 expression. (XLS) [file pone.0025438.s002.xls]

## Sheet: Foglio1
Case No.	Number	Sex	age	location	tumor size(cm)	Invasion pattern	LN meta	meta to other organ	Stage	TNM classification	Stage	Dead or Alive	months survival	treatment	MMP-10 expression	Country
1	97/029879	F	67	tongue	2.5	3	+	-	IV	T2N1	III	D	21	surgery	high	Italy
2	98/001353	F	50	gingiva	2.7	1	-	-	I	T1N0	I	D	22	surgery	low	Italy
3	98/001958 (Sec K di paz N90/12681)	M	85	tongue	NA	2	-	-	I	T1N0M0	I	D	70	surgery	high	Italy
4	98/002538	M	45	palate	1.5	3	+	-	III	T1N1	III	A	57	surgery+RT	high	Italy
5	98/004043	M	58	floor of mouth	4	3	+	+	IV	T2N2M1	IV	D	1	surgery+RT	high	Italy
6	98/007772	F	42	floor of mouth	2	1	-	-	I	T1N0	I	A	45	surgery+RT	low	Italy
7	98/011219	F	75	gingiva	2.5	2	-	-	II	T2N0M0	II	D	67	surgery+RT	low	Italy
8	98/016187	F	77	floor of mouth	3	4	+	-	IV	T4aN1	IV	D	3	surgery+RT	high	Italy
9	98/026036	M	45	gingiva	2.4	3	-	-	II	T2N0	II	A	56	surgery	high	Italy
10	99/003266	M	48	floor of mouth	2.5	3	-	-	II	T2N0	II	A	50	surgery+RT	high	Italy
11	99/004223	F	79	gingiva	NA	4	+	-	IV	T4aN2b	IV	D	2	surgery	high	Italy
12	99/004728	M	77	gingiva	3.5	2	-	-	II	T2N0	II	D	16	surgery	low	Italy
13	99/006575	M	56	gingiva	3	3	-	-	IV	T2N2M0	IV	D	17	surgery	high	Italy
14	99/007776	M	51	tongue	0.5	4	+	-	III	T1N1	III	D	18	surgery	high	Italy
15	99/008091	M	79	gingiva	2.8	3	-	-	II	T2N0	II	D	47	surgery	high	Italy
16	99/009087	M	79	gingiva	2.8	1	-	-	II	T2N0	II	D	54	surgery	high	Italy
17	99/009293	F	78	gingiva	1.7	1	-	-	I	T1N0M0	I	A	54	surgery	low	Italy
18	99/010068	M	32	tongue	1.5	3	+	-	IV	T1N2b	IV	D	12	surgery	high	Italy
19	99/015628	M	77	floor of mouth	1.8	3	+	-	III	T1N1	III	D	33	surgery	high	Italy
20	99/016469	M	50	palate	5	3	-	-	III	T3N0M0	III	D	20	surgery	high	Italy
21	99/026833	M	62	tongue	2.4	4	+	-	IV	T2N2b	IV	D	13	surgery	high	Italy
22	00/016667	M	63	floor of mouth	5	3	-	-	IV	T4aN0	IV	D	6	surgery	high	Italy
23	00/026112	M	59	tongue	4	3	+	-	IV	T2N2b	IV	A	35	surgery	high	Italy
24	00/027794	M	58	floor of mouth	NA	3	+	-	III	T1N1	III	A	34	surgery	high	Italy
25	00/028218	M	70	gingiva	3	3	+	-	III	T2N1	III	D	30	surgery	high	Italy
26	01/003649	M	68	gingiva	5	3	+	-	IV	T4aN2b	IV	D	16	surgery	high	Italy
27	01/005660	F	76	gingiva	1.8	3	-	-	IV	T4aN0	IV	D	31	surgery	high	Italy
28	01/006394	M	59	gingiva	3	3	+	+	IV	T2N1M1	IV	D	2	surgery	high	Italy
29	01/010746	M	25	tongue	2	3	+	-	III	T1N1	III	A	28	surgery	low	Italy
30	01/011042	M	50	gingiva	3.4	3	+	-	IV	T2N2b	IV	D	6	surgery	high	Italy
31	01/012202	M	55	tongue	1	2	-	-	I	T1N0		D	57	surgery	low	Italy
32	01/020014	F	73	gingiva	1	2	-	-	I	T1N0	I	D	5	surgery	low	Italy
33	01/021552	F	78	gingiva	3.5	3	-	-	II	T2N0	II	D	11	surgery	high	Italy
34	01/021774	M	49	gingiva	2.7	4	+	-	IV	T2N2b	IV	D	9	surgery	high	Italy
35	01/026496	M	69	floor of mouth	4	4	-	-	IV	T4aN0	IV	D	24	surgery	high	Italy
36	02/000334	M	78	gingiva	3.4	3	-	-	II	T2N0	II	D	12	surgery	high	Italy
37	02/000643	M	57	floor of mouth	3	4	+	-	IV	T2N2b	IV	D	2	surgery	high	Italy
38	02/002313	M	51	gingiva	1.2	2	-	-	I	T1N0	I	NA	NA	surgery	low	Italy
39	02/004226	F	77	gingiva	2.2	3	+	-	III	T2N1	III	D	NA	surgery	high	Italy
40	02/006708	M	35	gingiva	4.2	3	+	-	III	T3N1	III	D	11	surgery	high	Italy
41	02/008127-02/8143	F	83	tongue	1.5	3	+	-	IV	T1N2b	IV	D	10	surgery	high	Italy
42	02/012148	F	55	gingiva	2.5	4	+	-	IV	T1N2b	IV	D	NA	surgery	high	Italy
43	02/012590	F	79	gingiva	1.2	3	+	-	III	T1N1	III	A	16	surgery	high	Italy
44	02/013752	M	63	tongue	3.4	3	+	-	III	T2N1	III	A	17	surgery	high	Italy
45	02/024303	M	76	gingiva	3.5	3	+	-	IV	T4aN1	IV	D	NA	surgery	high	Italy
46	02/031798	F	74	tongue	2	4	+	-	IV	T1N2b	IV	A	12	surgery	high	Italy
47	03/000820	M	80	tongue	3	4	+	-	IV	T1N2b	IV	D	NA	surgery	high	Italy
48	03/003118	F	56	tongue	1.5	3	+	-	III	T1N1	III	A	NA	surgery	high	Italy
49	03/004107	F	75	gingiva	2.8	4	+	-	IV	T4aN2b	IV	D	NA	surgery	high	Italy
50		M	38	tongue	NA	1	-	-	NA	NA		NA	NA	NA	low	Sri Lanka
51		M	60	buccal mucosa	NA	1	-	-	NA	NA		NA	NA	NA	low	Sri Lanka
52		M	66	retromolar region	NA	1	-	-	NA	NA		NA	NA	NA	low	Sri Lanka
53		M	37	buccal mucosa	NA	1	-	-	NA	NA		NA	NA	NA	low	Sri Lanka
54		M	39	tongue	NA	1	-	-	NA	NA		NA	NA	NA	low	Sri Lanka
55		M	55	tongue	NA	2	-	-	NA	NA		NA	NA	NA	high	Sri Lanka
56		M	36	Al ridge	NA	2	-	-	NA	NA		NA	NA	NA	low	Sri Lanka
57		M	71	tongue	NA	2	-	-	NA	NA		NA	NA	NA	low	Sri Lanka
58		M	70	tongue + floor of mouth	NA	2	-	-	NA	NA		NA	NA	NA	low	Sri Lanka
59		M	39	buccal mucosa	NA	2	-	-	NA	NA		NA	NA	NA	low	Sri Lanka
60		NA	NA	NA	NA	2	-	-	NA	NA		NA	NA	NA	low	Sri Lanka
61		M	74	retromolar region	NA	3	-	-	NA	NA		NA	NA	NA	high	Sri Lanka
62		M	37	tongue	NA	3	-	-	NA	NA		NA	NA	NA	high	Sri Lanka
63		M	40	tongue	NA	3	+	-	NA	NA		NA	NA	NA	low	Sri Lanka
64		M	36	soft palate	NA	3	+	-	NA	NA		NA	NA	NA	high	Sri Lanka
65		M	50	buccal mucosa	NA	3	+	-	NA	NA		NA	NA	NA	high	Sri Lanka
66		F	62	Al ridge	NA	3	+	-	NA	NA		NA	NA	NA	high	Sri Lanka
67		F	65	commissure	NA	3	-	-	NA	NA		NA	NA	NA	low	Sri Lanka
68		F	35	tongue	NA	3	-	-	NA	NA		NA	NA	NA	high	Sri Lanka
69		F	24	buccal mucosa	NA	3	-	-	NA	NA		NA	NA	NA	high	Sri Lanka
70		M	73	buccal mucosa	NA	3	+	-	NA	NA		NA	NA	NA	high	Sri Lanka
71		M	62	buccal mucosa	NA	3	-	-	NA	NA		NA	NA	NA	high	Sri Lanka
72		M	40	tongue	NA	3	+	-	NA	NA		NA	NA	NA	high	Sri Lanka
73		M	39	floor of mouth	NA	3	-	-	NA	NA		NA	NA	NA	high	Sri Lanka
74		M	61	tongue	NA	3	-	-	NA	NA		NA	NA	NA	low	Sri Lanka
75		M	73	tongue + floor of mouth	NA	3	+	-	NA	NA		NA	NA	NA	high	Sri Lanka
76		F	58	buccal mucosa	NA	3	-	-	NA	NA		NA	NA	NA	high	Sri Lanka
77		M	60	buccal mucosa	NA	3	+	-	NA	NA		NA	NA	NA	high	Sri Lanka
78		M	40	Soft palate	NA	3	+	-	NA	NA		NA	NA	NA	high	Sri Lanka
79		M	38	tongue	NA	3	+	-	NA	NA		NA	NA	NA	low	Sri Lanka
80		M	64	tongue	NA	3	+	-	NA	NA		NA	NA	NA	high	Sri Lanka
81		M	40	retromolar region	NA	3	-	-	NA	NA		NA	NA	NA	high	Sri Lanka
82		M	39	buccal mucosa	NA	3	-	-	NA	NA		NA	NA	NA	high	Sri Lanka
83		M	39	buccal mucosa	NA	3	-	-	NA	NA		NA	NA	NA	high	Sri Lanka
84		NA	NA	NA	NA	3	+	-	NA	NA		NA	NA	NA	high	Sri Lanka
85		NA	NA	NA	NA	3	+	-	NA	NA		NA	NA	NA	high	Sri Lanka
86		NA	NA	NA	NA	3	+	-	NA	NA		NA	NA	NA	high	Sri Lanka
87		NA	NA	NA	NA	3	+	-	NA	NA		NA	NA	NA	high	Sri Lanka
88		NA	NA	NA	NA	3	+	-	NA	NA		NA	NA	NA	high	Sri Lanka
89		NA	NA	NA	NA	3	+	-	NA	NA		NA	NA	NA	low	Sri Lanka
90		NA	NA	NA	NA	3	-	-	NA	NA		NA	NA	NA	high	Sri Lanka
91		NA	NA	NA	NA	3	+	-	NA	NA		NA	NA	NA	high	Sri Lanka
92		NA	NA	NA	NA	3	-	-	NA	NA		NA	NA	NA	low	Sri Lanka
93		NA	NA	NA	NA	3	+	-	NA	NA		NA	NA	NA	high	Sri Lanka
94		NA	NA	NA	NA	3	+	-	NA	NA		NA	NA	NA	low	Sri Lanka
95		M	52	tongue	NA	4	+	-	NA	NA		NA	NA	NA	high	Sri Lanka
96		M	40	floor of mouth	NA	4	+	-	NA	NA		NA	NA	NA	high	Sri Lanka
97		F	31	tongue	NA	4	-	-	NA	NA		NA	NA	NA	high	Sri Lanka
98		F	67	alveolar ridge+buccal mucosa	NA	4	-	-	NA	NA		NA	NA	NA	high	Sri Lanka
99		M	80	tongue	NA	4	+	-	NA	NA		NA	NA	NA	high	Sri Lanka
100		F	50	buccal mucosa	NA	4	-	-	NA	NA		NA	NA	NA	high	Sri Lanka
101		M	50	buccal mucosa	NA	4	+	-	NA	NA		NA	NA	NA	high	Sri Lanka
102		M	71	alveolar ridge	NA	4	-	-	NA	NA		NA	NA	NA	low	Sri Lanka
103		F	84	alveolar ridge+buccal mucosa	NA	4	+	-	NA	NA		NA	NA	NA	high	Sri Lanka
104		M	36	tongue	NA	4	+	-	NA	NA		NA	NA	NA	high	Sri Lanka
105		M	37	tongue	NA	4	+	-	NA	NA		NA	NA	NA	high	Sri Lanka
106		M	60	tongue	NA	4	-	-	NA	NA		NA	NA	NA	high	Sri Lanka
107		M	52	tongue	NA	4	+	-	NA	NA		NA	NA	NA	high	Sri Lanka
108		M	34	tongue	NA	4	+	-	NA	NA		NA	NA	NA	high	Sri Lanka
109		M	40	tongue	NA	4	-	-	NA	NA		NA	NA	NA	high	Sri Lanka
110		M	40	tongue	NA	4	+	-	NA	NA		NA	NA	NA	high	Sri Lanka
111		M	34	tongue	NA	4	+	-	NA	NA		NA	NA	NA	high	Sri Lanka
112		M	40	tongue	NA	4	+	-	NA	NA		NA	NA	NA	high	Sri Lanka
113		NA	NA	NA	NA	4	+	-	NA	NA		NA	NA	NA	high	Sri Lanka
114		NA	NA	NA	NA	4	+	-	NA	NA		NA	NA	NA	high	Sri Lanka
115		NA	NA	NA	NA	4	+	-	NA	NA		NA	NA	NA	high	Sri Lanka
116		NA	NA	NA	NA	4	+	-	NA	NA		NA	NA	NA	high	Sri Lanka
